# Supplementary material for: Transcriptomics and iTRAQ-proteomics analyses provide novel insights into the defense mechanism of black shank disease in tobacco
Source: Front Plant Sci. 2022 Oct 20;13:991074. doi: 10.3389/fpls.2022.991074 (PMC9634741; doi:10.3389/fpls.2022.991074)
Supplement: Supplementary file 3 [file Table_3.XLSX]

## Sheet: ITRAQ_nitab(1)
Supplementary Table S3. Differentially expressed proteins were identified in this study.
nitab	Accession	protein ID	Description	Coverage	Unique Peptides	AAs	MW [kDa]	calc. pI	Average HD_0 h	Average HD_24 h	Average HD_48 h	Average RBS89_0 h	Average RBS89_24 h	Average RBS89_48 h	Ratio RBS89_0 h/HD_0 h	Ratio RBS89_24 h/HD_24 h	Ratio RBS89_48 h/HD_48 h
Nitab4.5_0012748g0020.1	2764990	CAA69900.1	plasma membrane polypeptide [Nicotiana tabacum]	23.2759	2	232	24.4	5.06	1.08867	1.608	0.930667	0.879667	0.891333	0.808667	0.808022	0.554312	0.868911
Nitab4.5_0002345g0070.1	1025025496	XP_016442524.1	oxygen-evolving enhancer protein 3-2, chloroplastic-like [Nicotiana tabacum]	39.9123	2	228	24.2	9.72	0.955333	1.377	0.768	0.980333	1.05533	1.06233	1.02617	0.7664	1.38325
Nitab4.5_0012748g0020.1	1027857118	NP_001311777.1	plasma membrane-associated cation-binding protein 1-like [Nicotiana tabacum]	37.6744	3	215	22.9	4.97	1.02967	1.47467	0.91	0.958333	0.992667	0.869333	0.930722	0.673146	0.955311
Nitab4.5_0002345g0070.1	62898519	BAD97359.1	PsbQ [Nicotiana tabacum]	33.3333	1	228	24.1	9.5	1.02367	1.45967	0.863333	0.849667	1.01033	1.01667	0.830023	0.692167	1.17761
Nitab4.5_0000944g0010.1	1025335139	XP_016515048.1	tobamovirus multiplication protein 3-like [Nicotiana tabacum]	5.42373	2	295	34	9.51	0.761667	1.072	0.803	1.24533	1.19733	0.954667	1.63501	1.11692	1.18888
Nitab4.5_0001996g0010.1	1025401830	XP_016437244.1	probable L-ascorbate peroxidase 6, chloroplastic isoform X1 [Nicotiana tabacum]	31.7241	13	435	47.2	8.09	0.721667	0.989	0.664333	1.25833	1.24533	1.22833	1.74365	1.25918	1.84897
Nitab4.5_0010934g0030.1	1025253445	XP_016484763.1	V-type proton ATPase subunit G 1 [Nicotiana tabacum]	38.1818	5	110	12.3	6.32	0.968333	1.31433	0.835667	0.986333	0.965333	1.08133	1.01859	0.734466	1.29398
Nitab4.5_0000217g0040.1	1025068177	XP_016451343.1	plasma membrane-associated cation-binding protein 1-like [Nicotiana tabacum]	54.6341	3	205	22.1	4.91	1.086	1.47367	0.914667	0.909667	0.936667	0.865	0.83763	0.635603	0.9457
Nitab4.5_0001051g0060.1	1025105796	XP_016460231.1	acid phosphatase 1-like [Nicotiana tabacum]	8.94942	3	257	29.4	8.19	0.789	1.07033	0.722333	1.106	1.079	1.32567	1.40177	1.0081	1.83526
Nitab4.5_0005960g0040.1	1025323365	XP_016504431.1	peroxisome biogenesis protein 19-1-like [Nicotiana tabacum]	6.04839	2	248	28	4.65	0.915333	1.241	0.823667	1.03867	1.076	1.06667	1.13474	0.867043	1.29502
Nitab4.5_0008221g0030.1	1025066278	XP_016450880.1	histone H3.2-like [Nicotiana tabacum]	32.3529	1	136	15.3	11.3	0.743667	0.991	0.839	1.21367	1.20733	1.10833	1.632	1.2183	1.32102
Nitab4.5_0003681g0020.1	1025388101	XP_016434451.1	uncharacterized protein LOC107760858 [Nicotiana tabacum]	37.3041	1	319	35.8	4.93	0.822333	1.09533	0.905333	1.06333	1.12633	1.037	1.29307	1.0283	1.14543
Nitab4.5_0006996g0010.1	1025035103	XP_016443681.1	60S ribosomal protein L10a-1-like [Nicotiana tabacum]	42.1296	0	216	24.6	9.77	0.765	1.01733	0.734	1.15333	1.26633	1.168	1.50763	1.24476	1.59128
Nitab4.5_0001212g0070.1	1025392825	XP_016435649.1	xylose isomerase-like [Nicotiana tabacum]	37.0062	2	481	53.4	5.49	1.02667	1.358	1.06667	0.912667	0.910667	0.854333	0.888961	0.670594	0.800937
Nitab4.5_0002342g0140.1	1025088501	XP_016456391.1	histone H2A.6-like [Nicotiana tabacum]	32.3308	1	133	13.9	10.05	0.725	0.951333	0.747	1.25	1.22867	1.17633	1.72414	1.29152	1.57474
Nitab4.5_0000541g0020.1	1025321355	XP_016503900.1	flap endonuclease 1-A-like isoform X1 [Nicotiana tabacum]	4.87805	2	410	45.9	7.58	0.744333	0.969667	0.738333	1.21133	1.245	1.187	1.62741	1.28395	1.60767
Nitab4.5_0002381g0010.1	1025072877	XP_016452494.1	V-type proton ATPase subunit E-like [Nicotiana tabacum]	39.3939	2	231	26.5	7.17	1.11567	1.45067	1.02333	0.810333	0.794333	0.916	0.726322	0.547564	0.895114
Nitab4.5_0002934g0030.1	1025037533	XP_016444277.1	histone H3.2 [Nicotiana tabacum]	32.3529	0	136	15.3	11.3	0.752333	0.974333	0.788667	1.22167	1.232	1.12267	1.62384	1.26445	1.4235
Nitab4.5_0000190g0170.1	1025044400	XP_016445988.1	eukaryotic translation initiation factor 3 subunit J-A-like isoform X1 [Nicotiana tabacum]	36.6071	7	224	25.1	4.93	0.883667	1.13867	0.762333	1.10067	1.13933	1.116	1.24557	1.00059	1.46393
Nitab4.5_0004891g0040.1	1025089776	XP_016456685.1	40S ribosomal protein S10-1-like [Nicotiana tabacum]	32.6923	3	208	23.1	9.51	0.753	0.97	0.715	1.22833	1.22833	1.20733	1.63125	1.26632	1.68858
Nitab4.5_0002412g0020.1	1025087599	XP_016456170.1	chromosome transmission fidelity protein 18 homolog isoform X1 [Nicotiana tabacum]	0.924974	1	973	109.3	7.44	0.747	0.956667	0.878333	0.925333	1.13567	1.40467	1.23873	1.18711	1.59924
Nitab4.5_0000244g0180.1	1025224326	XP_016482973.1	xylose isomerase-like [Nicotiana tabacum]	37.0062	2	481	53.5	5.49	1.06233	1.36033	1.06867	0.925	0.908667	0.851667	0.870725	0.667974	0.796943
Nitab4.5_0001092g0070.1	1025234572	XP_016485018.1	peroxiredoxin Q, chloroplastic-like [Nicotiana tabacum]	6.45161	1	217	24	9.39	1.027	1.31167	0.855	0.985667	0.983667	0.918333	0.959753	0.749936	1.07407
Nitab4.5_0000187g0050.1	1025047669	XP_016446814.1	probable histone H2A variant 1 [Nicotiana tabacum]	27.1429	3	140	14.7	10.48	0.689667	0.880667	0.727333	1.34133	1.27567	1.17567	1.9449	1.44852	1.61641
Nitab4.5_0001664g0010.1	1025209071	XP_016479062.1	adenylate kinase 4-like [Nicotiana tabacum]	46.0905	2	243	26.7	8.12	0.706667	0.901667	0.669333	1.224	1.26267	1.30833	1.73208	1.40037	1.95468
Nitab4.5_0001219g0180.1	1025086131	XP_016455804.1	photosystem I reaction center subunit III, chloroplastic-like [Nicotiana tabacum]	34.2105	2	228	25	9.36	0.892667	1.13633	0.832333	0.993333	1.09867	1.13367	1.11277	0.966852	1.36203
Nitab4.5_0000180g0140.1	544201	P1597.2	RecName: Full=Glucan endo-1,3-beta-glucosidase, basic vacuolar isoform; AltName: Full=(1->3)-beta-glucan endohydrolase; Short=(1->3)-beta-glucanase; AltName: Full=Beta-1,3-endoglucanase, basic; Flags: Precursor	25.876	7	371	40.5	7.64	0.880333	1.11533	1.33067	0.797333	0.742333	1.25033	0.905718	0.665571	0.939629
Nitab4.5_0005250g0030.1	478522	PQ083	photosystem I 16.1K F1 chain - common tobacco (fragment)	36	1	25	2.8	9.7	0.944333	1.19333	0.866	0.949	1.05633	1.10933	1.00494	0.885196	1.28099
Nitab4.5_0002682g0080.1	1025389019	XP_016434689.1	50S ribosomal protein L5, chloroplastic [Nicotiana tabacum]	6.74157	2	267	29.4	9.96	0.93	1.17433	0.811333	0.918	1.16	1.07733	0.987097	0.987794	1.32786
Nitab4.5_0000458g0100.1	1025082094	XP_016454801.1	ribosome-recycling factor, chloroplastic-like [Nicotiana tabacum]	31.3208	7	265	29.7	9.47	0.945667	1.18933	0.812333	1.084	1.092	1.00533	1.14628	0.918161	1.23759
Nitab4.5_0002712g0020.1	1025288515	XP_016496862.1	uncharacterized protein LOC107815747 [Nicotiana tabacum]	19.6721	2	183	20.4	5.97	0.84	1.05433	1.332	0.867333	0.765333	1.26133	1.03254	0.725893	0.946947
Nitab4.5_0000241g0210.1	1025302534	XP_016499793.1	histone H3.3 [Nicotiana tabacum]	32.3529	2	136	15.4	11.15	0.804	1.008	0.802667	1.17	1.22467	1.077	1.45522	1.21495	1.34178
Nitab4.5_0001991g0060.1	1025396590	XP_016436575.1	acid phosphatase 1-like [Nicotiana tabacum]	31.0861	1	267	29.8	9.2	0.578	0.719333	0.592333	1.32833	1.44467	1.33167	2.29815	2.00834	2.24817
Nitab4.5_0004439g0110.1	1025174547	XP_016471447.1	60S ribosomal protein L36-1-like [Nicotiana tabacum]	40.7407	1	108	12.1	11.31	0.837667	1.04233	0.852333	1.14067	1.18433	1.024	1.36172	1.13623	1.20141
Nitab4.5_0010421g0010.1	1025146001	XP_016467209.1	nuclear pore complex protein NUP155-like [Nicotiana tabacum]	12.528	2	894	97.7	6.19	0.808333	1.004	0.975	1.17	0.98	1.06567	1.44742	0.976096	1.09299
Nitab4.5_0002495g0060.1	1841468	CAA71881.1	Tyrosyl-tRNA synthetase [Nicotiana tabacum]	14.2157	5	408	46.1	6.86	0.911667	1.13233	0.814	1.156	1.05333	1.05033	1.26801	0.930233	1.29034
Nitab4.5_0011193g0010.1	1025064671	XP_016450483.1	aquaporin TIP1-1-like [Nicotiana tabacum]	6.45161	1	248	25.2	6.35	1.45467	1.80667	1.73467	0.432333	0.357	0.376667	0.297204	0.197601	0.217141
Nitab4.5_0000125g0030.1	1025265719	XP_016492293.1	non-specific lipid-transfer protein 1-like [Nicotiana tabacum]	30.4688	1	128	13.2	8.24	1.23	1.52733	1.146	0.792	0.754667	0.784667	0.643902	0.494107	0.6847
Nitab4.5_0000125g0030.1	1025056166	XP_016463277.1	non-specific lipid-transfer protein 1-like [Nicotiana tabacum]	38.0165	2	121	12.5	8.24	1.066	1.32067	1.10133	0.863333	0.912667	0.872667	0.809881	0.691065	0.792373
Nitab4.5_0011760g0010.1	1025222171	XP_016482414.1	remorin-like [Nicotiana tabacum]	28.4091	2	176	19.3	8.97	1.02433	1.26333	0.853333	1.022	1.06033	0.898	0.997722	0.839314	1.05234
Nitab4.5_0002344g0070.1	1025283130	XP_016495486.1	histone H2A.1-like [Nicotiana tabacum]	20.1342	1	149	15.6	10.61	0.917667	1.131	0.928667	1.07567	1.06167	0.951	1.17218	0.938697	1.02405
Nitab4.5_0001270g0020.1	1025253174	XP_016484031.1	nascent polypeptide-associated complex subunit alpha-like protein 1 isoform X1 [Nicotiana tabacum]	27.3632	2	201	21.9	4.48	0.876	1.079	0.953667	1.10767	1.09833	1.01233	1.26446	1.01792	1.06152
Nitab4.5_0002946g0010.1	1025401156	XP_016437083.1	photosystem I reaction center subunit II, chloroplastic-like [Nicotiana tabacum]	36.2319	8	207	22.6	9.77	1.02067	1.25533	0.957667	0.918333	0.943	0.989667	0.899739	0.751195	1.03341
Nitab4.5_0003732g0010.1	1025134784	XP_016465372.1	21 kDa protein-like [Nicotiana tabacum]	14.433	2	194	21	9.41	0.702667	0.862333	1.00767	0.89	1.27933	1.32767	1.2666	1.48357	1.31757
Nitab4.5_0000374g0100.1	1025054534	XP_016459258.1	putative clathrin assembly protein At5g35200 [Nicotiana tabacum]	16.3043	7	552	60.9	5.44	0.917	1.124	0.881333	1.005	1.01867	1.11567	1.09597	0.906287	1.26589
Nitab4.5_0000037g0350.1	1025158440	XP_016468818.1	glycine-rich protein-like [Nicotiana tabacum]	24.0876	3	137	14.1	8.35	0.992	1.21567	0.878667	0.826	1.17433	1.039	0.832661	0.965999	1.18247
Nitab4.5_0008441g0010.1	1025262042	XP_016491363.1	alpha-N-acetylglucosaminidase-like [Nicotiana tabacum]	8.50801	3	811	92.5	6.23	0.76	0.93	0.791	1.19033	1.23333	1.12833	1.56623	1.32616	1.42646
Nitab4.5_0001743g0010.1	1025360296	XP_016512528.1	superoxide dismutase [Mn], mitochondrial-like [Nicotiana tabacum]	30.2632	1	228	25.5	8.13	0.727333	0.887667	0.681333	1.16	1.29267	1.32767	1.59487	1.45625	1.94863
Nitab4.5_0000888g0160.1	1025263638	XP_016491770.1	tetraspanin-3-like [Nicotiana tabacum]	26.6667	8	285	32.3	8.5	0.884667	1.07933	0.862333	1.09633	1.191	0.977667	1.23926	1.10346	1.13375
Nitab4.5_0002142g0050.1	1025097755	XP_016467755.1	importin subunit alpha-2-like [Nicotiana tabacum]	17.7694	1	529	58.6	5.26	0.871333	1.06133	0.787	1.10133	1.07867	1.18267	1.26396	1.01633	1.50275
Nitab4.5_0000690g0030.1	1025107618	XP_016460646.1	uncharacterized protein LOC107784094 [Nicotiana tabacum]	39.2857	5	112	12.4	5.63	0.991333	1.207	0.925	0.998667	1.012	1.00067	1.0074	0.838442	1.0818
Nitab4.5_0002759g0110.1	1025063491	XP_016450199.1	40S ribosomal protein S26-3-like [Nicotiana tabacum]	27.5591	2	127	14.5	10.92	0.853	1.03833	0.843333	1.14533	1.153	1.062	1.34271	1.11043	1.25929
Nitab4.5_0002593g0050.1	75137118	Q70Z17.1	RecName: Full=Nucleosome assembly protein 1;3; Short=NtNAP1;3; AltName: Full=Nucleosome assembly protein 1-like 3; Short=NtNAP1_L3; Flags: Precursor	26.7905	3	377	43.1	4.46	0.881667	1.072	0.885	1.06433	1.092	1.05567	1.20718	1.01866	1.19284
Nitab4.5_0004193g0010.1	1025317372	XP_016507045.1	remorin-like [Nicotiana tabacum]	46.3768	4	207	22.9	5.54	1.12467	1.36533	1.00833	0.908333	0.890333	0.825667	0.807647	0.6521	0.818843
Nitab4.5_0006013g0040.1	1025382120	XP_016443920.1	(+)-neomenthol dehydrogenase-like [Nicotiana tabacum]	10.5919	4	321	35.6	5.31	0.851667	1.03167	1.20267	0.949333	0.946667	1.121	1.11468	0.917609	0.932095
Nitab4.5_0010327g0020.1	1025062906	XP_016450048.1	prefoldin subunit 6-like [Nicotiana tabacum]	18.4615	3	130	14.8	9.35	0.867667	1.05067	0.781667	1.07867	1.10867	1.24	1.24318	1.0552	1.58635
Nitab4.5_0001362g0100.1	1025182521	XP_016473193.1	uncharacterized protein LOC107795122 [Nicotiana tabacum]	12.4567	3	289	32.6	9.38	0.868667	1.05167	0.747	1.19933	1.18867	1.06633	1.38066	1.13027	1.42749
Nitab4.5_0007104g0050.1	225247	121235CF	ribosomal protein S7	25.1613	5	155	17.4	11.41	0.838	1.01433	0.732333	1.14633	1.202	1.14467	1.36794	1.18501	1.56304
Nitab4.5_0003154g0050.1	157830095	1AUN_A	Chain A, Pathogenesis-Related Protein 5d From Nicotiana Tabacum	60.5769	1	208	22.7	7.34	0.949333	1.14833	1.21267	0.813	0.791	1.21233	0.85639	0.688824	0.999725
Nitab4.5_0000786g0090.1	1025182800	XP_016473265.1	thylakoid lumenal 29 kDa protein, chloroplastic [Nicotiana tabacum]	12.7168	5	346	37.9	7.65	0.912	1.10267	0.815333	1.06867	1.109	1.04967	1.17178	1.00574	1.28741
Nitab4.5_0000588g0230.1	1025320415	XP_016503672.1	NADH dehydrogenase [ubiquinone] 1 beta subcomplex subunit 2-like [Nicotiana tabacum]	44.6154	3	65	7.3	9.72	0.765333	0.924333	0.796	1.113	1.225	1.23233	1.45427	1.32528	1.54816
Nitab4.5_0000309g0200.1	6689812	AAF23852.1	unknown [Nicotiana tabacum]	14.6789	2	109	11.9	8.87	0.563667	0.680333	0.716667	0.74	1.118	2.249	1.31283	1.64331	3.13814
Nitab4.5_0001799g0120.1	1025348001	XP_016509961.1	elongation factor 1-gamma 2-like isoform X1 [Nicotiana tabacum]	32.8537	0	417	47.6	6.25	0.824	0.993667	0.804667	1.152	1.16433	1.12933	1.39806	1.17175	1.40348
Nitab4.5_0006089g0030.1	1025154431	XP_016468150.1	uncharacterized protein LOC107790708 [Nicotiana tabacum]	9.94152	1	171	19.9	8.98	0.951667	1.14733	0.930333	1.07933	1.01533	0.937	1.13415	0.884951	1.00717
Nitab4.5_0009796g0040.1	1025379877	XP_016432938.1	membrane-associated 30 kDa protein, chloroplastic-like, partial [Nicotiana tabacum]	23.7852	7	391	43.6	8.03	0.805333	0.970667	0.683	1.246	1.21533	1.18067	1.54719	1.25206	1.72865
Nitab4.5_0000714g0110.1	1025191668	XP_016475309.1	splicing factor 3A subunit 3-like [Nicotiana tabacum]	4.11765	2	510	59.7	5.34	0.810333	0.976667	0.766667	1.11	1.161	1.20433	1.36981	1.18874	1.57087
Nitab4.5_0002885g0020.1	110083393	BAE97401.1	mitogen-activated protein kinase 2 [Nicotiana tabacum]	19.8391	2	373	41.2	8.73	0.814667	0.980667	0.818667	1.15767	1.182	1.04033	1.42103	1.2053	1.27077
Nitab4.5_0000365g0110.1	1025235475	XP_016485243.1	adenylate kinase, chloroplastic-like [Nicotiana tabacum]	14.0523	1	306	33.9	8.4	0.834333	1.004	0.717667	1.20767	1.10433	1.197	1.44746	1.09993	1.66791
Nitab4.5_0001799g0120.1	1025409923	XP_016439276.1	elongation factor 1-gamma 2-like isoform X2 [Nicotiana tabacum]	32.8537	2	417	47.6	6.05	0.887667	1.068	0.796667	1.09633	1.09933	1.12067	1.23507	1.02934	1.40669
Nitab4.5_0009272g0060.1	1025205904	XP_016478310.1	transmembrane protein 33 homolog [Nicotiana tabacum]	13.5447	3	347	39.5	9.74	0.78	0.938333	0.729	1.22533	1.20167	1.18667	1.57094	1.28064	1.6278
Nitab4.5_0005065g0010.1	1025194643	XP_016474790.1	protein SABRE-like isoform X1 [Nicotiana tabacum]	0.567108	1	2645	295.2	8.79	0.749333	0.901	0.819	1.256	1.19933	1.13967	1.67616	1.33111	1.39153
Nitab4.5_0011818g0010.1	1025192419	XP_016475489.1	40S ribosomal protein S10-like [Nicotiana tabacum]	32.0442	2	181	20	9.88	0.838333	1.008	0.754333	1.18733	1.175	1.14767	1.4163	1.16567	1.52143
Nitab4.5_0000084g0060.1	1025416245	XP_016441098.1	60S ribosomal protein L36-1-like [Nicotiana tabacum]	40.7407	1	108	12.1	11.31	0.889667	1.06967	0.829333	1.09733	1.17467	1.07233	1.23342	1.09816	1.29301
Nitab4.5_0001474g0080.1	1025274491	XP_016493236.1	30S ribosomal protein S13, chloroplastic-like [Nicotiana tabacum]	10.7143	2	168	18.8	10.18	0.908667	1.09067	0.740333	1.04533	1.159	1.17733	1.1504	1.06265	1.59027
Nitab4.5_0000716g0040.1	671775190	AII99828.1	remorin 1 [Nicotiana tabacum]	47.8049	4	205	22.6	5.94	1.12567	1.34833	0.944667	0.932667	0.959	0.813333	0.828546	0.711248	0.860974
Nitab4.5_0007361g0020.1	1025064402	XP_016450415.1	40S ribosomal protein S24-1 [Nicotiana tabacum]	31.5789	1	133	15.4	10.62	0.923	1.105	0.904333	0.842333	1.20867	1.11633	0.912604	1.09382	1.23443
Nitab4.5_0000062g0450.1	1025217822	XP_016481322.1	protein GrpE-like isoform X1 [Nicotiana tabacum]	13.2768	4	354	39	4.74	0.908333	1.08633	0.792667	1.12667	1.06267	1.121	1.24037	0.978214	1.41421
Nitab4.5_0001759g0080.1	1025373044	XP_016515222.1	uncharacterized protein LOC107831941 [Nicotiana tabacum]	28.0822	2	146	16.6	5.91	1.144	1.36567	0.973	1.00567	0.842333	0.774	0.879079	0.616793	0.795478
Nitab4.5_0001034g0030.1	1025201730	XP_016477250.1	40S ribosomal protein S24-1-like [Nicotiana tabacum]	31.5789	1	133	15.4	10.62	0.860333	1.027	0.836333	1.1	1.18067	1.10633	1.27857	1.14963	1.32284
Nitab4.5_0003638g0010.1	1025414824	XP_016440471.1	kirola-like [Nicotiana tabacum]	30.137	2	146	16.6	6.9	0.476667	0.569	0.524	1.41267	1.653	1.36267	2.96364	2.9051	2.60051
Nitab4.5_0002712g0010.1	1025288511	XP_016496861.1	lipoxygenase homology domain-containing protein 1-like [Nicotiana tabacum]	45.3333	5	150	16.7	5.76	0.894	1.067	1.38067	0.870333	0.682	1.22333	0.973527	0.639175	0.886045
Nitab4.5_0004873g0030.1	1025305196	XP_016500444.1	pentatricopeptide repeat-containing protein At1g09820-like [Nicotiana tabacum]	2.29508	1	610	69.4	8.32	0.756333	0.902333	0.828667	1.07933	1.25433	1.24067	1.42706	1.3901	1.49718
Nitab4.5_0000073g0030.1	1025373196	XP_016515260.1	vacuolar protein sorting-associated protein 2 homolog 1-like [Nicotiana tabacum]	21.0762	4	223	25.1	5.6	0.965	1.15	0.868	1.04633	1.035	1.06867	1.08428	0.9	1.23118
Nitab4.5_0010082g0050.1	1025225007	XP_016483153.1	50S ribosomal protein L6, chloroplastic-like [Nicotiana tabacum]	22.807	5	228	25.3	9.99	0.995	1.18367	0.913	0.958667	1.01867	1.00233	0.963484	0.860603	1.09785
Nitab4.5_0000348g0040.1	1025334712	XP_016514049.1	uncharacterized protein LOC107830885 isoform X1 [Nicotiana tabacum]	40.4984	2	321	35.9	5.03	0.927	1.10167	0.879333	1.024	1.09433	1.03933	1.10464	0.993343	1.18196
Nitab4.5_0002160g0100.1	1025257728	XP_016490313.1	remorin-like [Nicotiana tabacum]	28.7356	2	174	19.1	8.81	0.906	1.07567	0.784667	1.13533	1.16733	1.00333	1.25313	1.08522	1.27867
Nitab4.5_0000839g0090.1	1025284117	XP_016495724.1	ran-binding protein 1 homolog b-like [Nicotiana tabacum]	17.5676	2	222	24.8	4.88	1.02667	1.21867	1.02067	0.914667	0.878	0.955333	0.890909	0.72046	0.93599
Nitab4.5_0002238g0010.1	1025124429	XP_016463699.1	histone H2A.6-like [Nicotiana tabacum]	32.3308	1	133	13.9	10.05	0.722333	0.857	0.642	1.34667	1.34	1.246	1.86433	1.56359	1.94081
Nitab4.5_0005150g0050.1	1025041559	XP_016445282.1	dnaJ protein P58IPK homolog [Nicotiana tabacum]	8.73181	1	481	53.8	6.57	0.9	1.06733	0.794333	1.10333	1.02533	1.21733	1.22593	0.96065	1.53252
Nitab4.5_0002995g0040.1	1025190655	XP_016475082.1	protein SLOW GREEN 1, chloroplastic-like [Nicotiana tabacum]	11.396	1	351	40.2	8.56	0.677	0.802667	0.690667	1.312	1.25867	1.31	1.93796	1.56811	1.89672
Nitab4.5_0001582g0030.1	1025215604	XP_016480740.1	translation initiation factor IF-2-like [Nicotiana tabacum]	27.0042	7	237	25.4	4.59	0.928	1.09933	0.848	1.08933	1.06767	1.05433	1.17385	0.971195	1.24332
Nitab4.5_0005525g0050.1	1025310898	XP_016501823.1	UDP-glucuronic acid decarboxylase 5-like [Nicotiana tabacum]	37.9009	5	343	38.6	6.55	0.957333	1.13333	0.966667	0.983333	0.95	1.10267	1.02716	0.838235	1.14069
Nitab4.5_0000868g0020.1	1025151862	XP_016473538.1	BTB/POZ domain-containing protein At5g67385-like [Nicotiana tabacum]	5.48387	3	620	69	6.68	1.03633	1.22633	0.851333	0.956	1.01933	0.988667	0.922483	0.831204	1.16132
Nitab4.5_0013864g0040.1	1025074358	XP_016452876.1	wound-induced basic protein [Nicotiana tabacum]	23.4043	1	47	5.5	9.6	1.08067	1.27833	0.993	0.933333	0.908333	0.977333	0.863664	0.710561	0.984223
Nitab4.5_0001780g0010.1	1025412383	XP_016439894.1	21 kDa protein-like [Nicotiana tabacum]	12.1359	1	206	22.2	6.79	1.05067	1.241	1.206	0.823667	0.876667	0.86	0.783947	0.70642	0.713101
Nitab4.5_0004390g0040.1	1025105125	XP_016460056.1	ubiquitin carboxyl-terminal hydrolase 13-like [Nicotiana tabacum]	3.57143	1	196	22.2	6.28	0.878667	1.03767	0.960667	1.29033	0.924	0.913667	1.46851	0.890459	0.951076
Nitab4.5_0005694g0040.1	1025373170	XP_016515253.1	ran-binding protein 1 homolog b-like [Nicotiana tabacum]	13.0631	1	222	25	4.82	1.07433	1.26767	1.15833	0.879333	0.797333	0.867333	0.818492	0.628977	0.748777
Nitab4.5_0002762g0010.1	1025304923	XP_016500372.1	beta-D-xylosidase 1-like [Nicotiana tabacum]	10.0775	4	774	84	8.34	1.32267	1.56067	1.41667	0.63	0.59	0.583667	0.47631	0.378044	0.412
Nitab4.5_0000212g0270.1	1025165716	XP_016469978.1	uncharacterized protein LOC107792293 isoform X1 [Nicotiana tabacum]	44.4444	5	126	14.4	9.77	0.673667	0.794667	0.706333	1.329	1.231	1.29467	1.97279	1.54908	1.83294
Nitab4.5_0000264g0150.1	1025182517	XP_016473192.1	probable phospholipid hydroperoxide glutathione peroxidase [Nicotiana tabacum]	26.0684	5	234	25.8	9.31	0.803667	0.947667	0.744333	1.06867	1.25467	1.23	1.32974	1.32395	1.65249
Nitab4.5_0000702g0130.1	257675571	CBD25330.1	unnamed protein product [Nicotiana tabacum]	21.1382	1	492	56.8	7.33	1.14633	1.35167	1.26833	0.806	0.843333	0.680333	0.703111	0.623921	0.536399
Nitab4.5_0005272g0020.1	1025293523	XP_016498083.1	40S ribosomal protein S13 [Nicotiana tabacum]	56.2914	8	151	17.1	10.39	0.859333	1.013	0.837	1.105	1.17733	1.07833	1.28588	1.16222	1.28833
Nitab4.5_0003234g0040.1	1025354346	XP_016511053.1	beta-galactosidase 3-like [Nicotiana tabacum]	29.8898	1	726	81.2	8.44	1.58767	1.86933	1.86633	0.309	0.232	0.214667	0.194625	0.124108	0.115021
Nitab4.5_0003187g0070.1	1025099695	XP_016458715.1	L-ascorbate peroxidase 3, peroxisomal-like [Nicotiana tabacum]	16.3399	2	306	33.6	8.91	0.875333	1.02967	0.832667	1.11067	1.12967	1.09867	1.26885	1.09712	1.31946
Nitab4.5_0000037g0040.1	62288970	P69660.1	RecName: Full=30S ribosomal protein S18, chloroplastic	9.90099	1	101	12	11.91	0.819	0.962667	0.774333	0.989667	1.18367	1.33333	1.20838	1.22957	1.72191
Nitab4.5_0000087g0120.1	1025323633	XP_016504501.1	N-alpha-acetyltransferase daf-31-like [Nicotiana tabacum]	11.1111	2	189	21.7	8.05	0.868333	1.02	0.832	1.163	1.12033	1.037	1.33935	1.09837	1.24639
Nitab4.5_0003738g0060.1	1025353937	XP_016510949.1	oxygen-evolving enhancer protein 3-2, chloroplastic-like [Nicotiana tabacum]	29.3617	5	235	25.2	9.6	0.741667	0.871	0.697667	1.25133	1.33567	1.17667	1.68719	1.53349	1.68657
Nitab4.5_0003171g0010.1	10190129	CAC09292.1	unnamed protein product, partial [Nicotiana tabacum]	19.3833	1	227	26.5	5.53	0.414333	0.486	0.376333	1.206	1.669	1.872	2.9107	3.43416	4.97431
Nitab4.5_0003889g0030.1	1025413918	XP_016440263.1	NADH dehydrogenase [ubiquinone] 1 beta subcomplex subunit 7-like [Nicotiana tabacum]	20	2	95	11.2	8.16	0.726667	0.849333	0.752	1.166	1.08633	1.47433	1.60459	1.27904	1.96055
Nitab4.5_0000760g0110.1	1025405299	XP_016438094.1	mitochondrial import receptor subunit TOM20-like [Nicotiana tabacum]	25.7426	3	202	22.6	5.41	0.839	0.98	0.796667	1.19667	1.12067	1.11367	1.4263	1.14354	1.39791
Nitab4.5_0006893g0040.1	1025056724	XP_016448493.1	40S ribosomal protein S19-3 [Nicotiana tabacum]	58.7413	10	143	16	10.2	0.798333	0.932333	0.794	1.16533	1.203	1.16533	1.45971	1.29031	1.46767
Nitab4.5_0001618g0220.1	1025210383	XP_016479417.1	uncharacterized protein LOC107800707 [Nicotiana tabacum]	17.0543	1	129	14.2	5.19	0.859667	1.00367	0.778667	1.32833	1.10633	0.979333	1.54517	1.10229	1.25771
Nitab4.5_0000570g0120.1	1025159383	XP_016468963.1	uncharacterized protein LOC107791417 [Nicotiana tabacum]	24.1935	3	124	13.9	5.08	1.11267	1.299	1.03833	0.868	0.887333	0.916333	0.780108	0.68309	0.882504
Nitab4.5_0000117g0130.1	1025064983	XP_016450554.1	syntaxin-132-like [Nicotiana tabacum]	19.9357	3	311	35.4	6.58	1.03267	1.205	0.982333	0.956	0.922667	0.988	0.925759	0.765698	1.00577
Nitab4.5_0003128g0040.1	1025208990	XP_016479043.1	60S ribosomal protein L18a-like [Nicotiana tabacum]	37.6404	8	178	21.4	10.26	0.807667	0.942333	0.834	1.012	1.23367	1.21867	1.25299	1.30916	1.46123
Nitab4.5_0003493g0010.1	1025356148	XP_016511508.1	nucleosome assembly protein 1;1-like [Nicotiana tabacum]	21.671	3	383	43.5	4.37	0.979667	1.143	0.839667	1.03367	1.097	0.998333	1.05512	0.959755	1.18896
Nitab4.5_0000919g0110.1	1025101234	XP_016459092.1	coiled-coil domain-containing protein 18-like isoform X1 [Nicotiana tabacum]	31.3901	4	446	51.1	9.13	0.729333	0.850333	0.677	1.25733	1.315	1.22133	1.72395	1.54645	1.80404
Nitab4.5_0018666g0010.1	1025063856	XP_016450288.1	L-ascorbate peroxidase 3, peroxisomal-like [Nicotiana tabacum]	43.2056	11	287	31.6	7.55	0.836	0.974	0.846667	1.09233	1.10033	1.20633	1.30662	1.12971	1.4248
Nitab4.5_0007167g0040.1	1025401069	XP_016437058.1	pentatricopeptide repeat-containing protein At3g49240-like [Nicotiana tabacum]	11.0119	1	672	75.2	5.72	0.728	0.848	0.715333	1.19133	1.113	1.434	1.63645	1.3125	2.00466
Nitab4.5_0002310g0090.1	1025171125	XP_016470882.1	signal recognition particle 9 kDa protein [Nicotiana tabacum]	16.5049	2	103	12	8.98	0.911667	1.06133	1.104	1.025	0.970667	0.931	1.12431	0.914573	0.843297
Nitab4.5_0000009g0420.1	1025343158	XP_016508774.1	60S ribosomal protein L7a-2-like [Nicotiana tabacum]	41.0853	2	258	29.4	10.36	0.904333	1.051	0.967	1.07167	1.095	0.989667	1.18504	1.04186	1.02344
Nitab4.5_0013059g0010.1	1027854174	NP_001312725.1	L-galactono-1,4-lactone dehydrogenase, mitochondrial-like [Nicotiana tabacum]	25.8944	1	587	66.7	7.81	0.780333	0.906	0.787667	1.23533	1.227	1.1	1.58308	1.3543	1.39653
Nitab4.5_0004583g0090.1	1025196738	XP_016476003.1	WEB family protein At5g55860-like [Nicotiana tabacum]	5.33333	1	675	75.1	5.68	0.967333	1.123	0.895	1.07433	0.996	1.02	1.11061	0.88691	1.13966
Nitab4.5_0003030g0070.1	1025176051	XP_016471713.1	thioredoxin-like protein CDSP32, chloroplastic [Nicotiana tabacum]	9.49153	3	295	33.5	6.8	1.05167	1.22033	0.976667	0.906333	0.994667	0.940333	0.861807	0.815078	0.962799
Nitab4.5_0000337g0200.1	1025290648	XP_016497400.1	ATP-dependent zinc metalloprotease FTSH, chloroplastic-like [Nicotiana tabacum]	26.5912	1	707	76.1	6.43	1.07833	1.25033	1.04967	0.857	0.94	0.888	0.794745	0.7518	0.845983
Nitab4.5_0007407g0070.1	219924051	CAX04381.1	unnamed protein product [Nicotiana tabacum]	15.9091	1	132	14.3	5.17	0.792667	0.918667	0.609667	1.081	1.3	1.40033	1.36375	1.41509	2.29688
Nitab4.5_0000238g0090.1	1025288320	XP_016496809.1	protein PLANT CADMIUM RESISTANCE 2-like [Nicotiana tabacum]	7.77778	1	180	19.6	5.82	0.730667	0.846667	1.04367	1.022	1.00167	1.36733	1.39872	1.18307	1.31012
Nitab4.5_0000422g0020.1	1025258412	XP_016490489.1	gibberellin-regulated protein 9-like [Nicotiana tabacum]	4.92958	1	142	16	9.73	0.973	1.12733	1.139	0.903333	0.972333	0.955	0.9284	0.862507	0.838455
Nitab4.5_0009681g0030.1	1025095388	XP_016458120.1	uncharacterized protein LOC107781840 isoform X1 [Nicotiana tabacum]	0.430769	1	1625	182.6	5.01	0.796667	0.923	0.833333	1.185	1.12	1.16933	1.48745	1.21343	1.4032
Nitab4.5_0002055g0020.1	1025086572	XP_016455911.1	expansin-like B1 [Nicotiana tabacum]	21.1765	1	255	27.7	5.16	0.926667	1.07333	1.335	0.886	0.860667	0.947667	0.956115	0.801863	0.709863
Nitab4.5_0002158g0110.1	1025335990	XP_016506969.1	monothiol glutaredoxin-S17-like [Nicotiana tabacum]	22.2453	1	481	52.5	5.16	0.711	0.823333	0.770667	1.219	1.23733	1.227	1.71449	1.50283	1.59213
Nitab4.5_0006831g0010.1	1025052966	XP_016448056.1	protein NUCLEAR FUSION DEFECTIVE 2-like [Nicotiana tabacum]	24.4565	3	184	19.9	9.42	0.916333	1.06033	0.827	1.059	1.06733	1.139	1.15569	1.0066	1.37727
Nitab4.5_0008371g0020.1	1025157710	XP_016468692.1	protein RETICULATA-RELATED 4, chloroplastic-like [Nicotiana tabacum]	9.00243	4	411	43.9	7.4	0.775667	0.897333	0.742333	1.263	1.17133	1.21767	1.62828	1.30535	1.64032
Nitab4.5_0007294g0030.1	1025307152	XP_016500885.1	non-specific lipid-transfer protein 2-like [Nicotiana tabacum]	30.1075	3	93	9.8	9.17	0.763667	0.883333	0.798667	1.14133	1.167	1.30633	1.49454	1.32113	1.63564
Nitab4.5_0007591g0040.1	1025227074	XP_016482955.1	maspardin-like [Nicotiana tabacum]	3.56295	2	421	45.9	5.8	1.146	1.32467	1.129	0.771333	0.833667	0.834	0.673066	0.629341	0.738707
Nitab4.5_0001442g0020.1	1025365680	XP_016438641.1	lactoylglutathione lyase-like [Nicotiana tabacum]	32.0675	4	237	26.5	7.47	0.844667	0.976333	0.838667	1.109	1.16733	1.137	1.31294	1.19563	1.35572
Nitab4.5_0005582g0070.1	1025067865	XP_016451276.1	annexin D3-like isoform X1 [Nicotiana tabacum]	21.0843	6	332	37.1	7.62	0.900667	1.04033	0.877667	0.971333	1.036	1.20867	1.07846	0.995835	1.37714
Nitab4.5_0010733g0010.1	1025247758	XP_016488278.1	21 kDa protein-like [Nicotiana tabacum]	19.0476	4	210	22.9	9.35	1.197	1.38167	1.36833	0.757	0.685	0.658	0.632414	0.495778	0.480877
Nitab4.5_0001485g0170.1	1025329305	XP_016505863.1	ATP synthase subunit gamma, mitochondrial-like [Nicotiana tabacum]	27.4691	2	324	35.4	8.92	0.811	0.936	0.865667	1.16467	1.06467	1.207	1.43609	1.13746	1.3943
Nitab4.5_0002914g0080.1	1025055070	XP_016460566.1	60S ribosomal protein L10a-1-like [Nicotiana tabacum]	34.7222	0	216	24.6	9.86	0.901333	1.03933	0.828333	1.04867	1.10833	1.11867	1.16346	1.06639	1.3505
Nitab4.5_0008329g0050.1	27529852	BAC53941.1	H2A histone [Nicotiana tabacum]	39.8649	2	148	15.5	10.61	0.903667	1.042	0.923667	1.09667	1.12	1.004	1.21357	1.07486	1.08697
Nitab4.5_0000033g0130.1	1025412908	XP_016440018.1	40S ribosomal protein S3a-like [Nicotiana tabacum]	60.3846	1	260	29.6	9.72	0.892667	1.029	0.904	1.1	1.12133	1.03467	1.23226	1.08973	1.14454
Nitab4.5_0002046g0030.1	1025166162	XP_016470043.1	TPR repeat-containing thioredoxin TDX-like [Nicotiana tabacum]	12.6943	5	386	43	6.38	0.907667	1.04533	0.857	1.12367	1.12333	1.044	1.23797	1.07462	1.2182
Nitab4.5_0000722g0100.1	19990	CAA8703.1	ribulose bisphosphate carboxylase activase [Nicotiana tabacum]	42.5968	2	439	48.3	8.06	1.24933	1.438	0.949667	0.792333	0.889	0.792667	0.634205	0.61822	0.834679
Nitab4.5_0014290g0010.1	1025372595	XP_016515101.1	ribonuclease 2-like isoform X1 [Nicotiana tabacum]	6.58307	2	319	36	7.15	0.631667	0.726	0.646	1.366	1.323	1.348	2.16253	1.82231	2.08669
Nitab4.5_0003190g0040.1	1025387431	XP_016434287.1	uncharacterized protein LOC107760706 [Nicotiana tabacum]	26.9006	5	171	19.3	5.03	0.929333	1.068	0.885667	1.01	1.114	1.08433	1.0868	1.04307	1.22431
Nitab4.5_0002564g0010.1	1025349271	XP_016510276.1	V-type proton ATPase subunit E-like [Nicotiana tabacum]	42.4242	1	231	26.5	6.73	0.863667	0.992	0.818333	1.09167	1.098	1.19933	1.26399	1.10685	1.46558
Nitab4.5_0001119g0050.1	1025039432	XP_016444753.1	casein kinase II subunit alpha-like isoform X1 [Nicotiana tabacum]	4.70588	1	425	49.5	9.39	0.848	0.973667	0.783	1.11167	1.126	1.218	1.31093	1.15645	1.55556
Nitab4.5_0000470g0040.1	1025260612	XP_016491028.1	TOM1-like protein 2 [Nicotiana tabacum]	16.2304	5	382	42.5	4.92	0.864333	0.992333	0.819667	1.15267	1.113	1.10933	1.33359	1.1216	1.3534
Nitab4.5_0000902g0070.1	1025148455	XP_016467625.1	GLABRA2 expression modulator-like [Nicotiana tabacum]	18.4932	4	292	32.1	5.41	0.924667	1.061	0.911	1.07633	1.03633	1.02567	1.16402	0.976751	1.12587
Nitab4.5_0006966g0070.1	1025154388	XP_016468145.1	protein STRUBBELIG-RECEPTOR FAMILY 6-like [Nicotiana tabacum]	8.07799	5	718	77.4	6.4	0.989667	1.13467	0.948333	0.965667	0.994333	0.956667	0.975749	0.876322	1.00879
Nitab4.5_0004890g0020.1	1025035072	XP_016443673.1	ACT domain-containing protein DS12, chloroplastic-like [Nicotiana tabacum]	6.69014	1	284	30.7	5.52	0.997333	1.14333	0.881	0.991667	0.913333	1.085	0.994318	0.798834	1.23156
Nitab4.5_0002944g0180.1	1025078208	XP_016453835.1	V-type proton ATPase subunit E-like [Nicotiana tabacum]	37.7593	2	241	27.7	7.03	0.993667	1.139	0.925	0.967	0.960667	1.09467	0.973163	0.84343	1.18342
Nitab4.5_0000080g0120.1	1025276879	XP_016494442.1	60S ribosomal protein L36-2-like [Nicotiana tabacum]	39.0909	2	110	12.3	11.31	0.919	1.05333	0.912667	1.05833	1.09267	1.039	1.15161	1.03734	1.13842
Nitab4.5_0003780g0110.1	1025257459	XP_016490243.1	serine/threonine protein phosphatase 2A regulatory subunit B''beta-like [Nicotiana tabacum]	17.6252	10	539	62	5.07	0.884	1.013	0.834	1.165	1.08833	1.06467	1.31787	1.07437	1.27658
Nitab4.5_0000907g0080.1	1025087463	XP_016456134.1	polyphenol oxidase E, chloroplastic [Nicotiana tabacum]	15.8163	3	588	66.6	7.01	0.680667	0.779667	0.706	1.112	1.29333	1.47633	1.63369	1.65883	2.09112
Nitab4.5_0007163g0020.1	1025224806	XP_016483101.1	endoglucanase 18-like [Nicotiana tabacum]	6.84932	4	511	56.1	8.62	0.552333	0.632667	0.528667	1.57733	1.55633	1.187	2.85576	2.45996	2.24527
Nitab4.5_0002142g0060.1	1025264073	XP_016491873.1	60S ribosomal protein L22-2-like [Nicotiana tabacum]	47.2441	2	127	14.2	9.52	0.753333	0.862667	0.741	1.20133	1.211	1.26533	1.59469	1.40379	1.7076
Nitab4.5_0000055g0100.1	1025347634	XP_016509863.1	alpha-aminoadipic semialdehyde synthase-like isoform X1 [Nicotiana tabacum]	14.9569	3	1043	114.2	6.07	1.23	1.40833	1.446	0.714667	0.652667	0.634333	0.58103	0.463432	0.438681
Nitab4.5_0000527g0230.1	1025195651	XP_016477286.1	ribulose bisphosphate carboxylase/oxygenase activase 2, chloroplastic-like [Nicotiana tabacum]	51.0251	2	439	48.3	7.74	1.256	1.438	0.978667	0.783	0.872667	0.769	0.623408	0.606861	0.785763
Nitab4.5_0007488g0040.1	1025201202	XP_016477123.1	basic form of pathogenesis-related protein 1-like [Nicotiana tabacum]	45.2514	4	179	20	8.18	0.767333	0.878	1.01233	0.920667	0.929667	1.532	1.19983	1.05885	1.51334
Nitab4.5_0001436g0030.1	1025221827	XP_016482328.1	PTI1-like tyrosine-protein kinase 1 isoform X1 [Nicotiana tabacum]	23.4568	2	405	44.7	8.25	0.953333	1.09067	0.966333	1.02433	1.01267	0.948	1.07448	0.928484	0.981028
Nitab4.5_0002262g0150.1	1025228413	XP_016483463.1	eukaryotic translation initiation factor 1A [Nicotiana tabacum]	14.4828	2	145	16.5	5.15	0.903	1.03267	0.884667	1.07667	1.09033	1.06233	1.19232	1.05584	1.20083
Nitab4.5_0002295g0050.1	215490181	BAG86624.1	type 2 proly 4-hydroxylase [Nicotiana tabacum]	8.84354	2	294	32.7	6.77	0.848333	0.97	0.865333	1.143	1.11533	1.111	1.34735	1.14983	1.2839
Nitab4.5_0002499g0050.1	1025416936	XP_016441461.1	40S ribosomal protein S9-2 [Nicotiana tabacum]	35.533	1	197	23	10.24	0.751667	0.859333	0.853333	1.24567	1.144	1.17067	1.65721	1.33126	1.37187
Nitab4.5_0000117g0050.1	1025043561	XP_016445783.1	cytochrome P450 94C1-like [Nicotiana tabacum]	2.18688	1	503	58.3	8.91	0.700333	0.800333	0.787667	1.24767	1.28033	1.142	1.78153	1.59975	1.44985
Nitab4.5_0012857g0010.1	1025412248	XP_016439858.1	CSC1-like protein ERD4 [Nicotiana tabacum]	29.7372	6	723	81.7	9.19	1.46233	1.671	1.34467	0.567333	0.548333	0.557667	0.387964	0.328147	0.414725
Nitab4.5_0002200g0010.1	2916727	CAA73103.1	polyphenol oxidase, partial [Nicotiana tabacum]	16.8919	3	592	66.9	6.62	0.715	0.817	0.713667	1.076	1.30633	1.39833	1.5049	1.59894	1.95936
Nitab4.5_0004420g0060.1	1025382680	XP_016445256.1	protein CROWDED NUCLEI 1-like [Nicotiana tabacum]	4.26829	4	1148	131.2	5.19	0.911667	1.04167	1.062	1.085	0.987	0.927333	1.19013	0.94752	0.873195
Nitab4.5_0004993g0010.1	1025280928	XP_016497803.1	lactoylglutathione lyase [Nicotiana tabacum]	27.8481	4	237	26.5	8.47	0.875667	1.00033	0.903667	1.06833	1.106	1.09333	1.22002	1.10563	1.20989
Nitab4.5_0000845g0030.1	1025297643	XP_016499113.1	60S ribosomal protein L23-like [Nicotiana tabacum]	59.2857	1	140	15	10.48	0.78	0.891	0.833667	1.20333	1.15633	1.14	1.54274	1.29779	1.36745
Nitab4.5_0002084g0050.1	1025154603	XP_016468183.1	probable carbohydrate esterase At4g34215 [Nicotiana tabacum]	15.415	3	253	27.6	6.39	0.891333	1.018	0.886333	1.08433	1.06267	1.12867	1.21653	1.04388	1.27341
Nitab4.5_0010633g0040.1	1025064016	XP_016450331.1	40S ribosomal protein S17-like [Nicotiana tabacum]	45.5172	2	145	16.3	9.95	0.734333	0.838667	0.740333	1.23133	1.183	1.34733	1.6768	1.41057	1.8199
Nitab4.5_0006022g0020.1	1025365005	XP_016513729.1	acid phosphatase 1-like [Nicotiana tabacum]	21.097	3	237	27.1	9.26	1.03467	1.18167	1.033	0.929	0.972667	0.874	0.897874	0.823131	0.846079
Nitab4.5_0000339g0140.1	1027857252	NP_001312679.1	miraculin-like precursor [Nicotiana tabacum]	24.8804	1	209	23.1	9.22	0.892	1.018	1.06133	0.965	1.04833	1.076	1.08184	1.0298	1.01382
Nitab4.5_0000701g0050.1	1025318319	XP_016509418.1	phospholipid scramblase family protein C343.06c-like [Nicotiana tabacum]	1.64706	1	425	48.1	9.17	0.712667	0.813333	0.762	1.25333	1.23133	1.26833	1.75865	1.51393	1.66448
Nitab4.5_0005593g0060.1	1025180642	XP_016472717.1	vacuolar protein sorting-associated protein 2 homolog 3 [Nicotiana tabacum]	20.7547	3	212	23.1	8.31	1.00933	1.15167	0.941667	1.067	0.947667	0.978333	1.05713	0.822865	1.03894
Nitab4.5_0001159g0010.1	1025203358	XP_016477644.1	60S ribosomal protein L7-4-like [Nicotiana tabacum]	56.25	1	240	27.9	9.91	0.925	1.05533	0.938667	1.06167	1.04567	1.03967	1.14775	0.99084	1.1076
Nitab4.5_0023347g0010.1	1025332262	XP_016506589.1	agamous-like MADS-box protein AGL62 [Nicotiana tabacum]	4.91803	1	183	20.9	9.86	0.891	1.01633	0.928	1.03067	0.974667	1.20233	1.15675	0.959003	1.29562
Nitab4.5_0000030g0410.1	1025268771	XP_016493065.1	conserved oligomeric Golgi complex subunit 6-like [Nicotiana tabacum]	1.88133	2	691	77.3	6.05	0.811	0.925	0.793333	1.227	1.11367	1.15167	1.51295	1.20396	1.45168
Nitab4.5_0000468g0140.1	1025314154	XP_016502650.1	V-type proton ATPase subunit D-like [Nicotiana tabacum]	34.8659	1	261	29.2	9.42	1.07967	1.23133	0.922667	0.924667	0.913333	1.05233	0.856437	0.741743	1.14053
Nitab4.5_0000109g0090.1	1025197959	XP_016476313.1	syntaxin-22-like [Nicotiana tabacum]	11.3553	1	273	30	6.71	1.012	1.154	1.04833	0.921667	0.939667	0.971667	0.910738	0.814269	0.926868
Nitab4.5_0000500g0210.1	1025372521	XP_016515083.1	expansin-like B1 [Nicotiana tabacum]	29.5276	3	254	28.4	6.38	0.831	0.947	1.07867	1.10833	0.997667	1.063	1.33373	1.0535	0.985476
Nitab4.5_0000309g0200.1	170341	AAA4121.1	mRNA inducible by salicylic acid or by TMVduring Systemic Acquired Resistance response.' [Nicotiana tabacum]	8.10811	1	111	12.2	8.87	0.449333	0.512	0.768	1.12467	1.02967	2.15733	2.50297	2.01107	2.80903
Nitab4.5_0000036g0440.1	296512847	CBM39464.1	unnamed protein product [Nicotiana tabacum]	32.8185	5	518	57.2	8.54	1.05567	1.20233	0.896	0.942333	1.007	0.950667	0.892643	0.837538	1.06101
Nitab4.5_0000006g0440.1	1025376589	XP_016516110.1	4-hydroxyphenylpyruvate dioxygenase-like [Nicotiana tabacum]	22.1477	3	447	49.2	5.62	1.25833	1.433	1.306	0.739333	0.676	0.658333	0.58755	0.471738	0.504084
Nitab4.5_0004243g0050.1	1025396712	XP_016436606.1	probable receptor-like protein kinase At2g42960 [Nicotiana tabacum]	4.33071	0	508	56.5	7.5	0.886333	1.00833	0.913333	0.965667	1.093	1.077	1.08951	1.08397	1.1792
Nitab4.5_0000072g0600.1	1025274224	XP_016492542.1	21 kDa protein-like isoform X2 [Nicotiana tabacum]	12.0419	3	191	20.8	8.85	0.713333	0.811333	0.764333	1.16167	1.23	1.35733	1.6285	1.51602	1.77584
Nitab4.5_0012071g0010.1	1025102370	XP_016459358.1	peroxidase P7-like [Nicotiana tabacum]	55.7632	6	321	34.5	9.54	0.554	0.63	1.01367	1.19	1.24567	1.39	2.14801	1.97725	1.37126
Nitab4.5_0000570g0260.1	1025332923	XP_016506757.1	glyoxysomal fatty acid beta-oxidation multifunctional protein MFP-a-like [Nicotiana tabacum]	20.8333	1	96	10.6	7.84	0.965333	1.09767	1.05367	0.973333	1.00767	0.910333	1.00829	0.918008	0.863967
Nitab4.5_0003171g0010.1	1025052823	XP_016448022.1	polyphenol oxidase E, chloroplastic-like [Nicotiana tabacum]	24.4966	8	596	67.4	6.3	0.524667	0.596333	0.497	1.15967	1.592	1.656	2.21029	2.66965	3.33199
Nitab4.5_0001450g0190.1	1025131867	XP_016464889.1	U-box domain-containing protein 14-like [Nicotiana tabacum]	1.60256	1	624	68.1	5.6	0.790667	0.898333	0.784	1.20667	1.14333	1.24467	1.52614	1.27273	1.58759
Nitab4.5_0010204g0030.1	1025242642	XP_016487017.1	mitochondrial import receptor subunit TOM20-like [Nicotiana tabacum]	21.6749	4	203	22.4	5.86	0.848333	0.963333	0.746667	1.197	1.164	1.16567	1.411	1.2083	1.56116
Nitab4.5_0000032g0110.1	1025397154	XP_016436710.1	actin-104 [Nicotiana tabacum]	48.5411	2	377	41.7	5.49	0.931	1.057	0.972	1.06733	1.06033	0.934667	1.14644	1.00315	0.961591
Nitab4.5_0003930g0060.1	1025384995	XP_016433662.1	pescadillo homolog [Nicotiana tabacum]	5.3068	1	603	69.1	8.94	0.576333	0.654333	0.747333	1.265	1.30833	1.46167	2.19491	1.99949	1.95584
Nitab4.5_0004252g0010.1	1025242824	XP_016487066.1	probable ATP synthase 24 kDa subunit, mitochondrial [Nicotiana tabacum]	49.5868	2	242	27.6	8.68	0.733	0.831667	0.709333	1.20733	1.18133	1.403	1.64711	1.42044	1.97791
Nitab4.5_0007820g0020.1	1025177140	XP_016471893.1	protein YIPF6 homolog [Nicotiana tabacum]	3.23741	1	278	30	8.57	0.877333	0.995333	0.842667	1.123	1.093	1.09367	1.28002	1.09812	1.29786
Nitab4.5_0004906g0030.1	1025200674	XP_016477000.1	serine/threonine-protein kinase STY46-like [Nicotiana tabacum]	15.5606	6	437	49.1	8.34	0.986667	1.11933	0.902	1.011	1.01067	1.01733	1.02466	0.902918	1.12786
Nitab4.5_0004241g0030.1	1025229753	XP_016483795.1	NADP-dependent malic enzyme, chloroplastic-like [Nicotiana tabacum]	5.90659	2	728	80.6	6.15	0.726667	0.824333	0.825333	1.089	1.20567	1.34733	1.49862	1.4626	1.63247
Nitab4.5_0007068g0050.1	1025062545	XP_016449951.1	probable histone H2AXb [Nicotiana tabacum]	28.4722	2	144	15	10.24	0.889	1.008	0.916667	1.10967	1.117	1.04167	1.24822	1.10813	1.13636
Nitab4.5_0002797g0030.1	1025251718	XP_016489244.1	ran-binding protein 1 homolog c-like [Nicotiana tabacum]	47.7273	7	220	24.4	4.86	1.021	1.15767	1.016	0.988667	0.954	0.938333	0.968332	0.824071	0.923556
Nitab4.5_0000280g0150.1	1025308555	XP_016501240.1	putative late blight resistance protein homolog R1A-3 [Nicotiana tabacum]	8.99888	6	889	100.5	8.25	1.081	1.22567	0.929667	0.984	0.943667	0.933667	0.910268	0.769921	1.0043
Nitab4.5_0000172g0320.1	1001824212	AMM05564.1	photosystem II protein V (plastid) [Nicotiana tabacum]	31.3253	2	83	9.4	4.94	1.125	1.27533	1.07233	0.930667	0.831	0.856	0.827259	0.651594	0.798259
Nitab4.5_0003920g0010.1	1025368877	XP_016514168.1	60S ribosomal protein L35-like [Nicotiana tabacum]	36.5854	1	123	14.3	10.92	0.883667	1.00167	0.956667	0.996	1.11067	1.05	1.12712	1.10882	1.09756
Nitab4.5_0000722g0100.1	1025216403	XP_016480949.1	ribulose bisphosphate carboxylase/oxygenase activase 1, chloroplastic-like isoform X1 [Nicotiana tabacum]	39.666	2	479	52.6	7.28	1.19467	1.354	0.849	0.892667	0.949667	0.864	0.74721	0.701379	1.01767
Nitab4.5_0007755g0020.1	1025400973	XP_016437032.1	protein yippee-like At4g27740 [Nicotiana tabacum]	22.6415	3	106	12.1	9.06	0.877	0.993667	1.059	1.033	1.03367	1.03867	1.17788	1.04025	0.980799
Nitab4.5_0002410g0010.1	1025320516	XP_016503691.1	60S ribosomal protein L22-3-like [Nicotiana tabacum]	58.4	4	125	14	9.52	0.782	0.886	0.745	1.18667	1.18367	1.26667	1.51748	1.33597	1.70022
Nitab4.5_0010472g0030.1	1025095679	XP_016458196.1	bifunctional UDP-glucose 4-epimerase and UDP-xylose 4-epimerase 1-like [Nicotiana tabacum]	44.1358	1	324	36.1	6.95	1.11233	1.25967	1.038	0.961333	0.878667	0.775333	0.864249	0.697539	0.746949
Nitab4.5_0009068g0020.1	1025112703	XP_016461784.1	snRNA-activating protein complex subunit-like isoform X1 [Nicotiana tabacum]	1.25	1	480	54.9	6.44	1.08	1.223	1.02467	0.836333	0.919	0.847333	0.774383	0.751431	0.826936
Nitab4.5_0000022g0300.1	1025205400	XP_016478177.1	mitogen-activated protein kinase 3 [Nicotiana tabacum]	6.4	1	375	42.8	5.55	0.893	1.011	1.017	1.05233	1.014	1.048	1.17842	1.00297	1.03048
Nitab4.5_0008137g0030.1	1025415382	XP_016440669.1	sucrose synthase 7-like [Nicotiana tabacum]	22.4466	4	842	95.6	7.68	1.00433	1.13667	1.032	0.985667	0.966667	0.926667	0.981414	0.85044	0.897933
Nitab4.5_0002972g0050.1	1025411131	XP_016439581.1	ribosome maturation protein SBDS-like [Nicotiana tabacum]	20.1613	7	372	42.4	7.74	0.963667	1.09033	0.924667	1.08833	1.03633	0.984667	1.12937	0.950474	1.06489
Nitab4.5_0000046g0190.1	2497757	Q42952.1	RecName: Full=Non-specific lipid-transfer protein 1; Short=LTP 1; AltName: Full=Pathogenesis-related protein 14; Short=PR-14; Flags: Precursor	51.7544	5	114	11.5	8.29	0.863	0.976333	0.872667	1.08467	1.20433	1.07933	1.25686	1.23353	1.23682
Nitab4.5_0009020g0020.1	1025060160	XP_016449362.1	soluble inorganic pyrophosphatase 6, chloroplastic-like [Nicotiana tabacum]	24.8276	1	290	32.4	7.05	0.834	0.943	0.811	1.17633	1.123	1.16467	1.41047	1.19088	1.43609
Nitab4.5_0004458g0010.1	1025100100	XP_016458813.1	uncharacterized protein LOC107782443 [Nicotiana tabacum]	21.0269	7	409	45	5.27	0.991	1.12	0.89	1.077	1.05267	0.972667	1.08678	0.939881	1.09288
Nitab4.5_0013913g0040.1	1025360619	XP_016512611.1	nucleosome assembly protein 1;4-like isoform X1 [Nicotiana tabacum]	18.9333	2	375	42.7	4.55	0.944333	1.06667	0.842667	1.10067	1.14333	1.01133	1.16555	1.07187	1.20016
Nitab4.5_0000170g0430.1	1025220518	XP_016482000.1	gamma aminobutyrate transaminase 1, mitochondrial isoform X1 [Nicotiana tabacum]	25	2	516	56.9	7.77	0.902333	1.01867	0.951333	1.07833	1.031	1.08533	1.19505	1.01211	1.14085
Nitab4.5_0004859g0030.1	1025092528	XP_016457397.1	40S ribosomal protein S6-like [Nicotiana tabacum]	38.9558	1	249	28.3	10.71	0.885	0.999	0.933	1.10533	1.075	1.02933	1.24896	1.07608	1.10325
Nitab4.5_0000109g0260.1	1025207398	XP_016478685.1	lactation elevated protein 1 isoform X1 [Nicotiana tabacum]	2.26537	1	618	70.6	7.93	0.919	1.03733	0.889667	1.07633	1.071	1.03767	1.1712	1.03246	1.16635
Nitab4.5_0004383g0010.1	1025353912	XP_016510942.1	ubiquitin carboxyl-terminal hydrolase 2 [Nicotiana tabacum]	19.4611	5	334	38.3	6.13	0.894667	1.00967	0.859667	1.11067	1.041	1.12267	1.24143	1.03103	1.30593
Nitab4.5_0027992g0020.1	1001824177	AMM05529.1	ATP synthase CF0 B subunit (plastid) [Nicotiana tabacum]	24.4565	5	184	20.8	8.69	1.09733	1.238	0.927	0.887333	0.890333	1.07867	0.808627	0.719171	1.16361
Nitab4.5_0000003g0860.1	1025311888	XP_016502071.1	elongation factor TuB, chloroplastic [Nicotiana tabacum]	26.5979	1	485	52.7	6.35	0.99	1.11667	0.896	0.965333	1.10833	0.987667	0.975084	0.992537	1.10231
Nitab4.5_0011592g0020.1	1025312028	XP_016502109.1	rhodanese-like domain-containing protein 4, chloroplastic [Nicotiana tabacum]	17.849	2	437	46	5.05	0.999333	1.12667	0.955667	1.00233	0.998333	1.005	1.003	0.886095	1.05162
Nitab4.5_0000170g0440.1	1025384194	XP_016433468.1	myosin-9-like [Nicotiana tabacum]	49.5057	20	1315	147.9	4.72	0.994667	1.12133	0.969333	0.913333	1.01367	1.044	0.918231	0.903983	1.07703
Nitab4.5_0004579g0060.1	1025083562	XP_016455165.1	probable glutathione peroxidase 2 [Nicotiana tabacum]	27.9188	1	197	22.4	6.71	0.795667	0.896667	0.768	1.12067	1.11733	1.351	1.40846	1.2461	1.75911
Nitab4.5_0001225g0250.1	1025044149	XP_016445926.1	reticuline oxidase-like protein [Nicotiana tabacum]	4.69043	3	533	60.4	9.09	0.533667	0.601333	1.84667	0.921333	0.880667	1.229	1.72642	1.46452	0.665523
Nitab4.5_0000170g0440.1	1025220499	XP_016481995.1	myosin heavy chain, cardiac muscle isoform-like [Nicotiana tabacum]	52.6996	23	1315	147.7	4.69	0.986	1.11067	0.933	1.032	1.01167	1.011	1.04665	0.910864	1.0836
Nitab4.5_0012857g0010.1	1025128910	XP_016464414.1	CSC1-like protein ERD4 isoform X1 [Nicotiana tabacum]	34.4398	10	723	81.8	9.2	1.27367	1.43467	1.178	0.751667	0.738667	0.706667	0.59016	0.51487	0.599887
Nitab4.5_0000529g0120.1	1025034135	XP_016443444.1	glycerol-3-phosphate acyltransferase, chloroplastic-like isoform X1 [Nicotiana tabacum]	4.23729	2	472	52	7.55	0.883333	0.994667	0.725667	1.18533	1.22367	1.05967	1.34189	1.23023	1.46027
Nitab4.5_0007648g0030.1	1025230788	XP_016484074.1	60S ribosomal protein L5-like [Nicotiana tabacum]	35.0993	4	302	34.8	9.23	1.02033	1.14833	0.984	0.904667	1.02333	0.963333	0.886638	0.891147	0.978997
Nitab4.5_0001486g0010.1	1025257988	XP_016490377.1	latex serine proteinase inhibitor-like [Nicotiana tabacum]	45.5357	4	224	24.7	8.29	0.393333	0.442667	0.429667	1.52467	1.51367	1.69667	3.87627	3.41943	3.9488
Nitab4.5_0006685g0030.1	1025234104	XP_016484903.1	calcium-dependent protein kinase 2-like [Nicotiana tabacum]	30.7102	0	521	57.7	6.54	1.01067	1.13733	0.996333	0.943333	0.966333	0.946333	0.933377	0.849648	0.949816
Nitab4.5_0001301g0090.1	1025325917	XP_016505030.1	beta-D-xylosidase 1-like isoform X1 [Nicotiana tabacum]	6.79739	2	765	82.8	8.18	1.24333	1.39867	1.20433	0.766333	0.72	0.73	0.616354	0.514776	0.606144
Nitab4.5_0002095g0090.1	1025352809	XP_016510660.1	fructose-1,6-bisphosphatase class 1-like [Nicotiana tabacum]	18.7805	1	410	45	6.61	0.673	0.757	0.669333	1.26067	1.21033	1.03233	1.8732	1.59886	1.54233
Nitab4.5_0002898g0050.1	1025290907	XP_016497463.1	aldehyde dehydrogenase family 7 member B4-like isoform X1 [Nicotiana tabacum]	35.0394	2	508	54.6	6.05	0.827	0.929333	1.19267	0.856667	1.406	0.803	1.03587	1.51291	0.673281
Nitab4.5_0004389g0010.1	1025052799	XP_016448016.1	NADH dehydrogenase [ubiquinone] 1 alpha subcomplex subunit 6-like [Nicotiana tabacum]	46.2121	7	132	15.1	9.09	0.714333	0.802667	0.708	1.007	1.29967	1.52467	1.40971	1.61919	2.15348
Nitab4.5_0006093g0010.1	1025335685	XP_016432406.1	probable methionine--tRNA ligase [Nicotiana tabacum]	13.5638	2	376	40.9	8.34	0.955	1.073	0.922333	1.008	1.07667	1.03733	1.0555	1.00342	1.12468
Nitab4.5_0008677g0040.1	1025139437	XP_016466108.1	serine--tRNA ligase-like [Nicotiana tabacum]	23.4899	11	447	51.1	7.03	0.843667	0.947667	0.811667	1.08933	1.12767	1.20667	1.29119	1.18994	1.48665
Nitab4.5_0000158g0010.1	1025097342	XP_016466753.1	protein YLS9-like [Nicotiana tabacum]	8.91473	2	258	28.4	10.1	0.966	1.08467	0.961333	1.03833	1.026	0.932333	1.07488	0.945913	0.969834
Nitab4.5_0006683g0060.1	1025149299	XP_016469113.1	glucuronokinase 1-like isoform X1 [Nicotiana tabacum]	15.9722	2	288	32	6.9	1.14067	1.28	1.23767	0.829667	0.780333	0.723667	0.727352	0.609635	0.584702
Nitab4.5_0010883g0030.1	1025232373	XP_016484467.1	adenylate kinase 4-like [Nicotiana tabacum]	35.5372	3	242	26.5	7.42	0.803333	0.901333	0.781333	1.17733	1.091	1.29967	1.46556	1.21043	1.6634
Nitab4.5_0004726g0010.1	1025357846	XP_016511943.1	lipoxygenase 6, chloroplastic-like isoform X1 [Nicotiana tabacum]	10.3638	8	907	103.2	8.03	0.732333	0.821667	0.662333	1.27367	1.27567	1.27033	1.73919	1.55254	1.91797
Nitab4.5_0001477g0080.1	1025032277	XP_016442987.1	basic form of pathogenesis-related protein 1-like [Nicotiana tabacum]	45.8101	4	179	20.1	7.97	0.692	0.776333	1.21233	0.954	0.875	1.53333	1.37861	1.12709	1.26478
Nitab4.5_0002764g0010.1	1025313078	XP_016502375.1	abscisic stress-ripening protein 2-like [Nicotiana tabacum]	67.2727	4	110	12.4	6.95	0.879	0.986	0.908667	0.871667	1.26867	1.12567	0.991657	1.28668	1.23881
Nitab4.5_0004361g0060.1	1025110095	XP_016461282.1	ribonuclease P protein subunit p25-like protein [Nicotiana tabacum]	15.415	2	253	27.9	10.33	0.886	0.993333	0.955	0.893	1.09633	1.165	1.0079	1.10369	1.2199
Nitab4.5_0004448g0020.1	1025048872	XP_016447096.1	thioredoxin reductase NTRB-like [Nicotiana tabacum]	26.158	1	367	39	7.36	0.896	1.00433	0.997667	1.12433	0.967	1.03933	1.25484	0.962828	1.04176
Nitab4.5_0000623g0040.1	1025101710	XP_016459202.1	60S ribosomal protein L7-2-like [Nicotiana tabacum]	55.102	0	245	28.4	9.82	0.918667	1.02933	0.943667	1.063	1.06833	1.00867	1.15711	1.03789	1.06888
Nitab4.5_0000173g0100.1	1001824232	AMM05584.1	ribosomal protein L14 (plastid) [Nicotiana tabacum]	38.5246	4	122	13.6	8.51	0.967667	1.084	1.07533	0.979667	0.963	0.979	1.0124	0.888376	0.910415
Nitab4.5_0000363g0070.1	1025144327	XP_016466916.1	uncharacterized protein LOC107789592 [Nicotiana tabacum]	13.4286	3	700	78.1	6.35	0.899	1.007	1.23233	0.982	0.886667	1.04167	1.09232	0.880503	0.84528
Nitab4.5_0006772g0030.1	1025318267	XP_016509264.1	probable glutathione peroxidase 4 [Nicotiana tabacum]	20.5882	2	170	19.1	9.48	0.895667	1.00267	0.871667	1.09233	1.11233	1.09933	1.21958	1.10938	1.26119
Nitab4.5_0000233g0170.1	1025068596	XP_016451447.1	beta-taxilin-like isoform X1 [Nicotiana tabacum]	2.94118	1	408	46.7	5.6	0.918	1.02767	0.944	0.973	1.02833	1.112	1.05991	1.00065	1.17797
Nitab4.5_0002361g0110.1	1025071307	XP_016452112.1	guanine deaminase-like [Nicotiana tabacum]	26.3441	4	186	20.3	5.81	1.092	1.22233	1.216	0.805667	0.842	0.910333	0.73779	0.688846	0.748629
Nitab4.5_0003169g0010.1	1025070798	XP_016451992.1	dirigent protein 23-like [Nicotiana tabacum]	12.0219	2	183	19.6	5.21	0.439333	0.491667	0.690667	1.39533	1.494	1.511	3.17602	3.03864	2.18774
Nitab4.5_0000531g0010.1	1025150297	XP_016470898.1	RNA-binding protein 8A-like [Nicotiana tabacum]	25.1282	4	195	21.9	5.43	0.938	1.04967	0.942	0.974333	1.09367	1.05733	1.03873	1.04192	1.12243
Nitab4.5_0016158g0010.1	1025174917	XP_016471513.1	upstream activation factor subunit UAF30-like [Nicotiana tabacum]	27.2	4	125	13.2	10.01	0.810667	0.907	0.762667	1.30233	1.209	1.09967	1.6065	1.33297	1.44187
Nitab4.5_0000521g0060.1	1025163032	XP_016469560.1	NADH dehydrogenase [ubiquinone] 1 beta subcomplex subunit 3-B-like [Nicotiana tabacum]	53.5211	3	71	7.9	9.83	0.791	0.884667	0.828667	1.142	1.06067	1.36533	1.44374	1.19894	1.64763
Nitab4.5_0007090g0020.1	1025409707	XP_016439222.1	21 kDa seed protein-like [Nicotiana tabacum]	20.8955	1	201	21.7	8.98	0.524333	0.586333	1.059	1.10067	1.114	1.61833	2.09917	1.89994	1.52817
Nitab4.5_0000300g0020.1	1025304510	XP_016500271.1	ESCRT-related protein CHMP1A-like [Nicotiana tabacum]	13.7931	3	203	22.6	8.05	0.959667	1.073	0.900667	1.031	0.999667	1.114	1.07433	0.931656	1.23686
Nitab4.5_0005973g0050.1	1025045385	XP_016446233.1	sucrose synthase 5-like [Nicotiana tabacum]	8.71041	1	884	100.1	7.02	0.963667	1.07733	0.955333	1.08533	1.031	0.938333	1.12625	0.956993	0.982205
Nitab4.5_0007029g0010.1	1025296561	XP_016498851.1	cysteine synthase, chloroplastic/chromoplastic-like [Nicotiana tabacum]	29.9742	8	387	41.1	5.38	0.972333	1.087	0.963333	1.00833	0.985333	1.02533	1.03702	0.90647	1.06436
Nitab4.5_0015582g0010.1	1025386240	XP_016433981.1	non-specific lipid-transfer protein 2-like [Nicotiana tabacum]	33.9506	4	162	17.1	8.85	0.767333	0.857667	0.743333	1.13167	1.41067	1.13567	1.4748	1.64477	1.5278
Nitab4.5_0000440g0150.1	1025389851	XP_016434899.1	phosphoglycerate mutase-like protein 4 isoform X2 [Nicotiana tabacum]	7.37705	2	244	26.9	8.47	1.06867	1.19433	1.04567	0.876	0.880667	0.939333	0.819713	0.737371	0.89831
Nitab4.5_0000651g0100.1	1025094041	XP_016457781.1	formamidase-like isoform X2 [Nicotiana tabacum]	6.20843	3	451	49.7	5.71	0.817	0.913	0.876333	1.217	1.208	0.972667	1.4896	1.32311	1.10993
Nitab4.5_0002232g0040.1	1025384190	XP_016433467.1	gamma aminobutyrate transaminase 3, chloroplastic-like [Nicotiana tabacum]	23.6328	1	512	56.2	7.03	0.888333	0.992667	0.938	1.108	0.993	1.167	1.24728	1.00034	1.24414
Nitab4.5_0003750g0010.1	1025073183	XP_016452575.1	uncharacterized protein LOC107777102 [Nicotiana tabacum]	2.50696	1	359	39.2	5.06	0.949333	1.06067	0.925667	1.00233	1.01467	1.12367	1.05583	0.956631	1.2139
Nitab4.5_0000733g0210.1	1025229300	XP_016483679.1	magnesium-chelatase subunit ChlD, chloroplastic-like [Nicotiana tabacum]	3.42556	2	759	83	5.66	0.845333	0.944	0.767333	1.161	1.168	1.12567	1.37342	1.23729	1.46699
Nitab4.5_0003690g0060.1	1025268599	XP_016493021.1	DNA polymerase delta catalytic subunit [Nicotiana tabacum]	2.5	3	1040	118.2	8.28	0.942667	1.05233	0.869	0.998	1.08033	1.06833	1.0587	1.02661	1.22938
Nitab4.5_0002247g0030.1	1025218744	XP_016481560.1	dual specificity phosphatase Cdc25-like [Nicotiana tabacum]	9.80392	2	153	17.3	8.03	0.846667	0.945	0.823	1.35633	0.957	1.13133	1.60197	1.0127	1.37465
Nitab4.5_0000119g0150.1	1025377730	XP_016432396.1	phosphoinositide phospholipase C 2-like [Nicotiana tabacum]	4.86577	3	596	68.1	6.98	1.05133	1.17333	0.939	0.939333	1.05	0.865667	0.893469	0.894886	0.921903
Nitab4.5_0010774g0010.1	1025293120	XP_016497988.1	auxin-induced protein PCNT115 [Nicotiana tabacum]	28.7749	3	351	38.5	6.68	0.842333	0.94	0.918	1.08733	1.05733	1.21367	1.29086	1.12482	1.32208
Nitab4.5_0000267g0110.1	1027858373	NP_001311683.1	basic 7S globulin-like precursor [Nicotiana tabacum]	19.4508	7	437	46.7	7.99	0.931667	1.03967	1.517	0.872	0.831333	0.848667	0.935957	0.799615	0.559437
Nitab4.5_0009495g0030.1	1025415153	XP_016440547.1	ankyrin repeat domain-containing protein 29 [Nicotiana tabacum]	7.03625	3	469	50.4	5.77	0.831333	0.927667	0.728667	1.14067	1.26867	1.20233	1.37209	1.36759	1.65005
Nitab4.5_0000653g0090.1	1025351274	XP_016437411.1	chloroplastic lipocalin-like [Nicotiana tabacum]	15.8209	1	335	37.3	5.8	0.813333	0.907333	0.826667	1.218	1.173	1.086	1.49754	1.2928	1.31371
Nitab4.5_0000188g0340.1	1025156322	XP_016468458.1	basic endochitinase-like, partial [Nicotiana tabacum]	50	3	154	16.8	9.07	0.456667	0.509333	0.546333	1.65367	1.146	1.68467	3.62117	2.25	3.08359
Nitab4.5_0000062g0290.1	1025382062	XP_016443804.1	splicing factor 3B subunit 1-like, partial [Nicotiana tabacum]	9.7006	7	835	93.9	6.67	0.821667	0.916333	0.809667	1.19567	1.14867	1.16	1.45517	1.25355	1.43269
Nitab4.5_0006540g0050.1	1025240720	XP_016486530.1	golgin candidate 6-like [Nicotiana tabacum]	18.4615	2	910	101	4.97	0.932667	1.04	0.854667	1.103	1.06133	1.07567	1.18263	1.02051	1.25858
Nitab4.5_0000168g0120.1	1027855205	NP_001312670.1	glucan endo-1,3-beta-glucosidase 13-like precursor [Nicotiana tabacum]	10.4925	4	467	50	5.48	0.696	0.775667	1.03867	0.976	1.15633	1.39233	1.4023	1.49076	1.3405
Nitab4.5_0000326g0280.1	1025270066	XP_016493398.1	60S ribosomal protein L23 [Nicotiana tabacum]	73.5714	2	140	15	10.48	0.888667	0.990333	0.916667	1.11567	1.10367	1.02733	1.25544	1.11444	1.12073
Nitab4.5_0010662g0010.1	1025105753	XP_016460219.1	5-epi-aristolochene synthase-like [Nicotiana tabacum]	12.4088	3	548	63.1	5.06	0.597333	0.665667	1.50833	0.749333	0.685	1.85633	1.25446	1.02904	1.23072
Nitab4.5_0000468g0060.1	1025161823	XP_016469377.1	citrate synthase, mitochondrial [Nicotiana tabacum]	32.766	13	470	52.5	7.62	0.725667	0.808667	0.7	1.22867	1.21867	1.36667	1.69316	1.50701	1.95238
Nitab4.5_0003815g0040.1	1025246493	XP_016487970.1	aspartic proteinase A1-like [Nicotiana tabacum]	24.3129	6	473	52.8	8.05	0.445	0.495667	0.639	1.588	1.46967	1.37733	3.56854	2.96503	2.15545
Nitab4.5_0000790g0060.1	1025099922	XP_016458767.1	exocyst complex component SEC3A-like [Nicotiana tabacum]	11.4865	1	888	100.8	5.88	0.989667	1.10233	0.956667	1.01233	0.980333	0.988333	1.0229	0.889326	1.0331
Nitab4.5_0014466g0010.1	1025391629	XP_016435335.1	UDP-glycosyltransferase 73C2-like [Nicotiana tabacum]	11.8952	3	496	54.9	5.96	0.973667	1.08433	1.05233	0.885333	0.987333	1.072	0.909278	0.910544	1.01869
Nitab4.5_0005219g0060.1	1025337464	XP_016507347.1	uncharacterized protein LOC107825029 [Nicotiana tabacum]	8.84956	6	791	88.6	8.7	0.736333	0.82	0.792	1.365	1.20267	1.10433	1.85378	1.46667	1.39436
Nitab4.5_0006071g0060.1	1025337256	XP_016507293.1	60S ribosomal protein L28-1-like [Nicotiana tabacum]	58.042	3	143	15.9	10.46	0.892667	0.994	0.929333	1.105	1.097	1.027	1.23786	1.10362	1.10509
Nitab4.5_0002283g0030.1	1025205706	XP_016478257.1	root phototropism protein 2-like [Nicotiana tabacum]	3.13589	1	574	64.2	7.78	1.30433	1.45233	1.04867	0.716333	0.839667	0.774667	0.549195	0.57815	0.738716
Nitab4.5_0003170g0010.1	1025075781	XP_016453233.1	peroxidase P7-like [Nicotiana tabacum]	31.348	1	319	34.5	8.87	0.521667	0.580667	0.876333	1.34367	1.39433	1.302	2.57572	2.40126	1.48574
Nitab4.5_0022260g0010.1	1025405642	XP_016438180.1	spartin-like [Nicotiana tabacum]	6.01202	2	499	54.6	8.06	1.099	1.223	1.04467	0.941667	0.899	0.864333	0.85684	0.735078	0.827377
Nitab4.5_0001208g0080.1	1025182719	XP_016473243.1	apoptosis inhibitor 5-like isoform X1 [Nicotiana tabacum]	24.3682	1	554	62.3	8.34	0.904	1.00567	0.915333	1.083	1.1	1.04533	1.19801	1.0938	1.14202
Nitab4.5_0008797g0020.1	1025026522	XP_016442763.1	small nuclear ribonucleoprotein Sm D1-like [Nicotiana tabacum]	19.2982	2	114	12.6	11.22	0.868667	0.966333	0.962333	1.089	1.06833	1.044	1.25365	1.10555	1.08486
Nitab4.5_0019776g0010.1	1025402866	XP_016437499.1	chaperone protein ClpB1 [Nicotiana tabacum]	2.41493	2	911	101.4	6.21	1.08533	1.20733	1.01767	0.998	0.913667	0.823667	0.919533	0.756764	0.809368
Nitab4.5_0003493g0010.1	1025234359	XP_016484965.1	nucleosome assembly protein 1;2-like [Nicotiana tabacum]	31.7333	2	375	43	4.5	1.03	1.14567	0.903	0.995333	1.01767	0.996667	0.966343	0.888275	1.10373
Nitab4.5_0014015g0010.1	1027857212	NP_001312471.1	wound-induced proteinase inhibitor 2-like precursor [Nicotiana tabacum]	17.1717	2	396	43.2	7.71	0.674	0.749667	0.804	1.177	1.29467	1.37533	1.74629	1.72699	1.71061
Nitab4.5_0005152g0060.1	1025215722	XP_016480772.1	ATP-dependent Clp protease proteolytic subunit 6, chloroplastic-like [Nicotiana tabacum]	8.75912	2	274	29.8	8.65	0.891	0.991	0.975667	1.08467	1.019	1.06467	1.21736	1.02825	1.09122
Nitab4.5_0008505g0020.1	1025024030	XP_016442234.1	COP9 signalosome complex subunit 2 [Nicotiana tabacum]	7.51708	1	439	51.3	6.28	0.904	1.00533	0.809333	1.079	1.129	1.22333	1.19358	1.12301	1.51153
Nitab4.5_0006555g0010.1	1025109212	XP_016461056.1	40S ribosomal protein S17-like [Nicotiana tabacum]	46.3087	3	149	16.6	9.98	0.633667	0.704667	0.647333	1.278	1.29467	1.465	2.01683	1.83728	2.26313
Nitab4.5_0003969g0050.1	1025191810	XP_016475340.1	histone H4-like [Nicotiana tabacum]	50.4854	1	103	11.4	11.47	0.664333	0.738333	0.744667	1.34667	1.31467	1.26467	2.02709	1.78059	1.6983
Nitab4.5_0003827g0060.1	1025193201	XP_016475662.1	NECAP-like protein CG9132 [Nicotiana tabacum]	16.4336	5	286	32.3	5.07	0.877667	0.975333	0.963333	1.142	1.03567	1.06433	1.30118	1.06186	1.10484
Nitab4.5_0000743g0250.1	1025326143	XP_016505084.1	LETM1 and EF-hand domain-containing protein 1, mitochondrial-like, partial [Nicotiana tabacum]	18.2519	4	389	44.3	4.79	0.804667	0.894	0.756	1.253	1.15733	1.216	1.55717	1.29456	1.60847
Nitab4.5_0002077g0030.1	1025100892	XP_016459004.1	eukaryotic translation initiation factor 3 subunit A [Nicotiana tabacum]	26.8267	3	958	111.5	9.23	0.894333	0.993	0.856667	1.092	1.09467	1.115	1.22102	1.10238	1.30156
Nitab4.5_0001210g0090.1	1025298172	XP_016499244.1	nucleoside diphosphate kinase 3-like [Nicotiana tabacum]	22.3629	1	237	25.6	9.16	0.773667	0.859	0.723	1.19767	1.21333	1.276	1.54804	1.4125	1.76487
Nitab4.5_0000038g0050.1	1025152592	XP_016467849.1	asparagine--tRNA ligase, cytoplasmic 2-like [Nicotiana tabacum]	7.81759	5	614	68.8	8.9	0.956	1.06133	1.05633	1.03167	0.964333	0.952	1.07915	0.908606	0.901231
Nitab4.5_0002123g0080.1	1025308577	XP_016501245.1	60S ribosomal protein L9-1-like [Nicotiana tabacum]	62.3711	1	194	22	9.66	0.907667	1.00733	0.902	0.998667	1.009	1.22067	1.10026	1.00165	1.35329
Nitab4.5_0000212g0010.1	1025244314	XP_016487444.1	non-specific lipid-transfer protein 1-like [Nicotiana tabacum]	69.4915	5	118	12	8.43	0.877667	0.974	0.837	1.06133	1.15833	1.16733	1.20927	1.18925	1.39466
Nitab4.5_0001946g0020.1	1025340183	XP_016508015.1	vacuolar protein sorting-associated protein 32 homolog 2-like [Nicotiana tabacum]	21.1009	4	218	24.3	4.94	0.921333	1.02233	0.839333	1.12167	1.026	1.14867	1.21744	1.00359	1.36855
Nitab4.5_0003159g0060.1	1025404933	XP_016438001.1	N-alpha-acetyltransferase 15, NatA auxiliary subunit-like isoform X1 [Nicotiana tabacum]	11.9867	5	901	102.7	7.27	0.877	0.972667	0.757333	1.14633	1.15533	1.131	1.30711	1.1878	1.4934
Nitab4.5_0007648g0030.1	1025056064	XP_016463039.1	60S ribosomal protein L5-like [Nicotiana tabacum]	33.5548	4	301	34.5	9.35	0.879333	0.975	0.886	1.10033	1.12233	1.04967	1.25133	1.15111	1.18473
Nitab4.5_0008097g0010.1	1025201090	XP_016477091.1	uncharacterized protein LOC107798595 [Nicotiana tabacum]	9.70149	1	134	13.9	9.7	1.36333	1.51133	1.59067	0.584	0.480333	0.581667	0.428362	0.317821	0.365675
Nitab4.5_0000181g0010.1	1025406899	XP_016438517.1	protein transport protein Sec61 subunit beta-like [Nicotiana tabacum]	29.6296	2	108	10.9	11.65	0.872667	0.967333	1.01067	1.06567	1.129	0.99	1.22116	1.16713	0.979551
Nitab4.5_0000034g0210.1	1025213059	XP_016480086.1	40S ribosomal protein S16 [Nicotiana tabacum]	51.7007	1	147	16.7	10.43	0.806667	0.894	0.904	1.186	1.154	1.097	1.47025	1.29083	1.2135
Nitab4.5_0003768g0030.1	1025083271	XP_016455089.1	probable low-specificity L-threonine aldolase 1 [Nicotiana tabacum]	9.1922	3	359	38.6	7.14	1.23467	1.36833	1.14167	0.889	0.801667	0.692667	0.720032	0.585871	0.606715
Nitab4.5_0006854g0060.1	1025313385	XP_016502455.1	fatty acid amide hydrolase-like [Nicotiana tabacum]	6.55738	1	610	66.5	6.3	0.828667	0.918333	0.884667	1.30733	1.107	0.905	1.57763	1.20544	1.02298
Nitab4.5_0001397g0010.1	1025315703	XP_016503035.1	uncharacterized protein LOC107821140 isoform X1 [Nicotiana tabacum]	27.1523	1	151	15.8	5.1	0.931	1.03167	0.86	1.04967	1.15367	1.05133	1.12746	1.11826	1.22248
Nitab4.5_0006088g0020.1	1025415157	XP_016440550.1	pathogenesis-related protein PR-4B isoform X1 [Nicotiana tabacum]	19.7279	1	147	16.2	7.12	0.34	0.376667	0.710667	1.75267	1.237	1.59333	5.1549	3.28407	2.24203
Nitab4.5_0001064g0060.1	1025311710	XP_016502022.1	nicotinate phosphoribosyltransferase 2-like [Nicotiana tabacum]	6.72566	1	565	62.8	8.24	0.872	0.966	0.938	1.09833	1.08267	1.07567	1.25956	1.12077	1.14677
Nitab4.5_0000555g0200.1	1025255566	XP_016489764.1	probable sarcosine oxidase [Nicotiana tabacum]	15.8924	6	409	45.4	6.1	1.13267	1.25467	1.23533	0.798667	0.835667	0.754333	0.705121	0.666047	0.610631
Nitab4.5_0000192g0020.1	1025073893	XP_016452755.1	V-type proton ATPase 16 kDa proteolipid subunit [Nicotiana tabacum]	15.1515	2	165	16.7	8.46	1.08367	1.20033	1.19833	0.898333	0.804	0.793	0.828976	0.669814	0.661752
Nitab4.5_0000041g0010.1	1025374041	XP_016515472.1	60S ribosomal protein L22-3-like [Nicotiana tabacum]	53.2258	1	124	14	9.52	0.749667	0.830333	0.711	1.26267	1.23167	1.25033	1.6843	1.48334	1.75856
Nitab4.5_0003534g0070.1	1025007797	XP_016444225.1	SNARE-interacting protein KEULE-like [Nicotiana tabacum]	7.20721	1	666	75.8	8.09	1.00067	1.10833	0.941	0.992333	1.013	0.989	0.991672	0.913985	1.05101
Nitab4.5_0000551g0050.1	1025360817	XP_016512661.1	uncharacterized protein LOC107829709 [Nicotiana tabacum]	13.6646	4	322	35.9	7.99	1.09367	1.21133	0.954667	0.917	0.909333	0.953	0.838464	0.750688	0.998254
Nitab4.5_0000916g0140.1	1025108811	XP_016460953.1	putative clathrin assembly protein At2g01600 [Nicotiana tabacum]	15.6584	1	562	62.5	5.36	1.014	1.123	0.914333	1.01033	1.001	0.952	0.996384	0.891362	1.0412
Nitab4.5_0000094g0120.1	1025303765	XP_016500089.1	aminoacyl tRNA synthase complex-interacting multifunctional protein 1-like [Nicotiana tabacum]	17.4479	4	384	41.8	8.59	0.958667	1.06167	0.951	1.06033	1.04233	0.985333	1.10605	0.98179	1.0361
Nitab4.5_0005474g0060.1	257737778	CBC66336.1	unnamed protein product [Nicotiana tabacum]	3.75587	1	213	24.1	6.01	0.439	0.486	0.568	1.484	1.272	1.74633	3.38041	2.61728	3.07453
Nitab4.5_0009795g0010.1	1025241406	XP_016486700.1	aquaporin PIP2-1-like [Nicotiana tabacum]	7.21649	1	291	31.2	7.37	0.981	1.086	1.19833	0.964333	0.931333	0.914333	0.983011	0.857581	0.763004
Nitab4.5_0008137g0030.1	1025037922	XP_016444377.1	sucrose synthase 7-like isoform X1 [Nicotiana tabacum]	19.9769	3	866	98.4	7.47	0.994333	1.1	0.935333	1.05667	1.017	0.946667	1.06269	0.924545	1.01212
Nitab4.5_0003867g0050.1	1025065441	XP_016450667.1	glutamine--tRNA ligase [Nicotiana tabacum]	13.0215	8	791	90.5	6.73	0.931667	1.03067	0.879	0.997333	1.068	1.131	1.07048	1.03622	1.28669
Nitab4.5_0007517g0010.1	1025297322	XP_016499034.1	proline iminopeptidase-like [Nicotiana tabacum]	10.2439	4	410	46	5.92	0.88	0.973333	0.840667	1.119	1.11533	1.10633	1.27159	1.14589	1.31602
Nitab4.5_0000779g0060.1	1025064347	XP_016450401.1	uncharacterized protein At2g39795, mitochondrial-like [Nicotiana tabacum]	9.72763	1	257	29.1	4.89	0.698	0.772	0.703667	1.25633	1.302	1.29067	1.7999	1.68653	1.8342
Nitab4.5_0000903g0070.1	1025140808	XP_016466338.1	cytochrome c [Nicotiana tabacum]	31.25	3	112	12.1	9.35	0.849	0.939	0.808333	1.35367	1.185	0.964667	1.59442	1.26198	1.1934
Nitab4.5_0000132g0530.1	1027853464	NP_001312868.1	UDP-glycosyltransferase 73C3-like [Nicotiana tabacum]	13.5081	4	496	54.9	5.69	1.022	1.13033	1.10533	0.899667	0.908333	0.958667	0.8803	0.803598	0.86731
Nitab4.5_0003423g0090.1	1025393660	XP_016435844.1	chaperone protein dnaJ 10-like isoform X1 [Nicotiana tabacum]	10.1266	1	395	44.1	5.66	0.957333	1.05867	0.968	0.929333	0.979667	1.079	0.970752	0.925378	1.11467
Nitab4.5_0007799g0010.1	1025068750	XP_016451489.1	apoptosis-inducing factor homolog B-like [Nicotiana tabacum]	12.4309	4	362	38.7	7.9	0.927	1.02467	1.011	1.02467	0.987333	0.998333	1.10536	0.963565	0.987471
Nitab4.5_0006953g0020.1	20086364	BAB88859.1	putative multiprotein bridging factor 1 [Nicotiana tabacum]	26.4286	2	140	15.3	10.04	1.09133	1.206	1.045	0.988	0.951	0.837	0.905315	0.788557	0.800957
Nitab4.5_0000175g0360.1	1025082646	XP_016454931.1	putative methyltransferase DDB_G0268948 [Nicotiana tabacum]	35.9848	8	264	30	6.79	0.924	1.021	0.941	1.04167	0.943333	1.20533	1.12734	0.923931	1.28091
Nitab4.5_0007598g0040.1	1025080020	XP_016454299.1	phosphatidylinositol/phosphatidylcholine transfer protein SFH11-like isoform X1 [Nicotiana tabacum]	3.64026	2	467	53.2	8.84	1.00133	1.10633	1.006	1.06167	0.941333	0.921	1.06025	0.850859	0.915507
Nitab4.5_0004426g0040.1	227472058	CAY32920.1	unnamed protein product [Nicotiana tabacum]	48.2759	1	261	29.5	4.87	1.10067	1.216	0.993667	0.874667	0.821333	1.09633	0.79467	0.675439	1.10332
Nitab4.5_0007252g0020.1	1025220904	XP_016482099.1	probable linoleate 9S-lipoxygenase 5 isoform X1 [Nicotiana tabacum]	13.8826	6	886	100.7	6.05	0.852667	0.942	0.970333	1.106	1.06267	1.10167	1.29711	1.1281	1.13535
Nitab4.5_0001655g0170.1	1025217921	XP_016481349.1	putative disease resistance protein At1g50180 [Nicotiana tabacum]	4.07701	3	883	100.7	7.46	0.941	1.039	0.883667	1.084	1.05867	1.031	1.15197	1.01893	1.16673
Nitab4.5_0017898g0010.1	1025306373	XP_016500708.1	fructose-1,6-bisphosphatase, cytosolic-like [Nicotiana tabacum]	19.1176	6	340	37.3	6.64	1.09133	1.20467	1.14733	0.930667	0.871333	0.808667	0.852779	0.723298	0.704823
Nitab4.5_0000540g0300.1	1025093330	XP_016457600.1	translation machinery-associated protein 22-like [Nicotiana tabacum]	21.9251	2	187	20.7	6.74	0.911667	1.00633	0.880333	1.08933	1.08433	1.07367	1.19488	1.07751	1.21961
Nitab4.5_0000651g0040.1	1025380134	XP_016433004.1	peroxidase 51-like [Nicotiana tabacum]	57.5301	5	332	36.3	9.17	0.716	0.790333	0.814333	1.12867	1.25633	1.329	1.57635	1.58962	1.63201
Nitab4.5_0002714g0020.1	19995	CAA6808.1	Rieske FeS [Nicotiana tabacum]	20.1754	4	228	24.1	7.68	1.07967	1.19167	0.971667	0.839667	0.992333	0.998667	0.777709	0.832727	1.02779
Nitab4.5_0000754g0170.1	392529030	AFM78315.1	proteinase inhibitor [Nicotiana tabacum]	35.7895	3	95	10.7	8	0.784667	0.866	1.64633	0.831	0.743333	1.19667	1.05905	0.858353	0.726868
Nitab4.5_0002311g0090.1	1025275200	XP_016494041.1	2Fe-2S ferredoxin-like [Nicotiana tabacum]	26.2195	3	164	18	8.19	0.853667	0.942	0.881	1.109	1.10267	1.14933	1.2991	1.17056	1.30458
Nitab4.5_0001762g0060.1	1025266328	XP_016492427.1	TOM1-like protein 2 [Nicotiana tabacum]	24.0506	1	395	44	4.91	0.844667	0.932	0.843	1.152	1.114	1.152	1.36385	1.19528	1.36655
Nitab4.5_0000377g0180.1	1025253640	XP_016485256.1	phosphoenolpyruvate carboxykinase [ATP]-like [Nicotiana tabacum]	24.9245	12	662	73.5	7.23	0.971	1.07133	1.435	0.788667	0.771	1.015	0.812221	0.719664	0.707317
Nitab4.5_0000210g0050.1	392529036	AFM78318.1	antimicrobial peptide [Nicotiana tabacum]	30.6818	3	88	9.7	8.7	1.63267	1.80133	1.34	0.473333	0.450333	0.423	0.289914	0.25	0.315672
Nitab4.5_0002158g0110.1	1025301720	XP_016499580.1	monothiol glutaredoxin-S17-like [Nicotiana tabacum]	22.2453	1	481	52.4	5.11	0.912	1.006	0.807	1.12167	1.10933	1.13467	1.2299	1.10272	1.40603
Nitab4.5_0000383g0170.1	1025281942	XP_016500202.1	multiprotein-bridging factor 1b-like [Nicotiana tabacum]	22.0238	3	168	18.8	10.1	1.09833	1.21133	1.246	0.858333	0.832	0.841667	0.781487	0.686846	0.675495
Nitab4.5_0006226g0010.1	1025076177	XP_016453337.1	putative late blight resistance protein homolog R1A-3 [Nicotiana tabacum]	19.8413	4	882	99.9	7.91	0.794	0.875667	0.727667	1.21333	1.19267	1.23333	1.52813	1.36201	1.69492
Nitab4.5_0013775g0010.1	1025186309	XP_016474087.1	40S ribosomal protein S18-like [Nicotiana tabacum]	39.4737	1	190	21.9	10.36	0.713667	0.787	0.723333	1.27767	1.23	1.31133	1.79028	1.5629	1.8129
Nitab4.5_0011805g0010.1	1025347952	XP_016509948.1	uncharacterized protein LOC107827353 [Nicotiana tabacum]	10.7595	2	158	17.3	9.94	1.074	1.18433	1.06333	1.024	0.87	0.843	0.953445	0.73459	0.79279
Nitab4.5_0004056g0040.1	1025387164	XP_016434220.1	signal recognition particle 14 kDa protein-like [Nicotiana tabacum]	14.4	2	125	14.2	10.26	0.924333	1.019	0.997333	1.003	1.06067	1.016	1.08511	1.04089	1.01872
Nitab4.5_0002150g0230.1	1025361400	XP_016512809.1	serine/threonine-protein phosphatase 4 regulatory subunit 3 [Nicotiana tabacum]	2.76316	2	760	86.7	5.15	0.988	1.08833	1.002	0.949	1.01	0.976667	0.960526	0.928025	0.974717
Nitab4.5_0012555g0020.1	1025178175	XP_016472077.1	protein BPS1, chloroplastic-like [Nicotiana tabacum]	1.96078	1	357	39.8	8.31	0.752333	0.828667	0.73	1.30733	1.218	1.171	1.7377	1.46983	1.60411
Nitab4.5_0002140g0060.1	1025007240	XP_016514267.1	non-specific lipid-transfer protein 1-like [Nicotiana tabacum]	30.4	2	125	12.8	8.34	0.752667	0.829	0.805	1.41033	0.921667	1.30367	1.87378	1.11178	1.61946
Nitab4.5_0003542g0050.1	1025060479	XP_016449449.1	protein-L-isoaspartate O-methyltransferase 1-like [Nicotiana tabacum]	17.1717	5	297	32.5	7.9	0.898667	0.989333	0.942667	1.059	1.06633	1.05867	1.17841	1.07783	1.12306
Nitab4.5_0000743g0250.1	1025398266	XP_016450802.1	LETM1 and EF-hand domain-containing protein 1, mitochondrial-like, partial [Nicotiana tabacum]	12.1996	3	541	61.8	8.32	0.811	0.892	0.742	1.20167	1.17533	1.24233	1.48171	1.31764	1.6743
Nitab4.5_0003626g0010.1	1025236680	XP_016485540.1	induced stolen tip protein TUB8-like [Nicotiana tabacum]	46.25	3	160	16.2	3.46	1.12233	1.23433	1.158	0.943	0.853	0.787	0.840214	0.691061	0.67962
Nitab4.5_0002367g0050.1	1025275629	XP_016494142.1	26S proteasome non-ATPase regulatory subunit 8 homolog A-like [Nicotiana tabacum]	25.4682	2	267	30.9	5.22	1.02567	1.12767	1.01367	0.992	0.964	0.966	0.967176	0.854863	0.952976
Nitab4.5_0001781g0080.1	37983592	AAR06291.1	phosphoribosylaminoimidazole carboxylase, partial [Nicotiana tabacum]	13.0435	2	621	67	6.46	0.958667	1.054	0.963	1.042	1.004	0.987	1.08693	0.952562	1.02492
Nitab4.5_0002640g0010.1	1025095015	XP_016458029.1	small nuclear ribonucleoprotein Sm D2-like isoform X1 [Nicotiana tabacum]	26.8519	3	108	12.5	9.92	0.738667	0.812	0.788333	1.248	1.18733	1.28467	1.68953	1.46223	1.6296
Nitab4.5_0003408g0130.1	1025278257	XP_016494794.1	dihydrolipoyllysine-residue acetyltransferase component 1 of pyruvate dehydrogenase complex, mitochondrial-like [Nicotiana tabacum]	20.3416	3	644	68.7	6.19	0.874333	0.961	0.911	1.10167	1.07767	1.10567	1.26001	1.1214	1.21368
Nitab4.5_0003234g0140.1	1025394780	XP_016436131.1	chaperone protein dnaJ 10-like [Nicotiana tabacum]	2.12766	1	329	37.8	7.11	0.878	0.965	0.89	1.034	1.09233	1.16767	1.17768	1.13195	1.31199
Nitab4.5_0000130g0060.1	1025259678	XP_016490793.1	protein disulfide isomerase-like 2-3 [Nicotiana tabacum]	28.692	4	237	26	8.22	0.953667	1.048	0.856667	1.04633	1.08067	1.08633	1.09717	1.03117	1.26809
Nitab4.5_0001015g0020.1	1025181614	XP_016472963.1	60S ribosomal protein L5-like [Nicotiana tabacum]	35.3333	2	300	34.4	9.36	0.960333	1.055	0.941333	0.956333	1.07733	1.035	0.995835	1.02117	1.0995
Nitab4.5_0006819g0080.1	1025288547	XP_016496870.1	protoporphyrinogen oxidase, mitochondrial [Nicotiana tabacum]	3.76984	1	504	55.4	8.27	0.811333	0.891	0.753	1.23867	1.22933	1.115	1.52671	1.37972	1.48074
Nitab4.5_0002095g0080.1	1025352812	XP_016510661.1	nicotinamidase 1-like isoform X1 [Nicotiana tabacum]	6.12245	2	245	27.6	6.43	1.039	1.141	1.13233	0.946	0.778667	1.107	0.910491	0.682442	0.977627
Nitab4.5_0002150g0080.1	1025065878	XP_016450774.1	cell wall / vacuolar inhibitor of fructosidase 1-like [Nicotiana tabacum]	21.6867	4	166	18	8.15	0.728333	0.799667	0.845333	1.21133	1.194	1.20233	1.66316	1.49312	1.42232
Nitab4.5_0002658g0150.1	1025273510	XP_016490877.1	nuclear pore complex protein NUP205 [Nicotiana tabacum]	3.24814	4	1878	211.6	5.57	0.934	1.02533	0.942667	1.03133	1.04767	1.02733	1.10421	1.02178	1.08982
Nitab4.5_0000033g0420.1	1027855972	NP_001313081.1	red chlorophyll catabolite reductase, chloroplastic-like [Nicotiana tabacum]	18.7898	2	314	35.1	6.09	0.927333	1.018	0.925667	1.11633	1.05767	1.02567	1.20381	1.03897	1.10803
Nitab4.5_0004449g0020.1	1025408740	XP_016438970.1	60S ribosomal protein L13-1-like [Nicotiana tabacum]	42.7184	2	206	23.7	11.06	0.941	1.03267	1.03833	0.944	1.039	0.950667	1.00319	1.00613	0.91557
Nitab4.5_0005138g0040.1	1025367539	XP_016513829.1	probable serine/threonine-protein kinase DDB_G0271682 [Nicotiana tabacum]	13.1846	6	493	55.8	6.46	0.996667	1.09367	0.969	0.926	1.014	1.03767	0.929097	0.927156	1.07086
Nitab4.5_0001642g0050.1	1025347545	XP_016509841.1	gibberellin-regulated protein 12-like [Nicotiana tabacum]	12.0805	2	149	16.2	9.44	1.052	1.154	0.964333	0.885333	1.01533	0.993	0.841572	0.879838	1.02973
Nitab4.5_0000004g0170.1	1025290238	XP_016497299.1	40S ribosomal protein S18-like [Nicotiana tabacum]	49.3421	1	152	17.5	10.62	0.810333	0.888667	0.803333	1.11167	1.24567	1.153	1.37186	1.40173	1.43527
Nitab4.5_0001274g0010.1	1025088560	XP_016456406.1	endochitinase 3-like [Nicotiana tabacum]	13.5135	0	333	36.1	8.54	0.717667	0.787	1.55167	0.948333	0.838667	1.19867	1.32141	1.06565	0.772503
Nitab4.5_0000368g0270.1	1025242008	XP_016486857.1	probable protein disulfide-isomerase A6 [Nicotiana tabacum]	39.2758	6	359	39.5	6.07	0.941667	1.03233	0.880333	1.08133	1.082	1.05167	1.14832	1.04811	1.19462
Nitab4.5_0005222g0010.1	1025235367	XP_016485213.1	putative amidase C869.01 [Nicotiana tabacum]	17.5197	3	508	54.6	9.33	0.803667	0.881	0.821333	1.12033	1.306	1.09633	1.39403	1.48241	1.33482
Nitab4.5_0000864g0120.1	1025384951	XP_016433650.1	ferredoxin--NADP reductase, leaf-type isozyme, chloroplastic [Nicotiana tabacum]	34.5304	2	362	40.3	8.38	1.09833	1.204	1.00867	0.920333	0.927	0.87	0.837936	0.769934	0.862525
Nitab4.5_0002158g0200.1	1025333850	XP_016511987.1	40S ribosomal protein S14-2-like [Nicotiana tabacum]	39.1304	1	184	20.1	11.05	0.831667	0.911667	0.796	1.16267	1.15567	1.18033	1.398	1.26764	1.48283
Nitab4.5_0005257g0050.1	1025147916	XP_016467530.1	syntaxin-121-like [Nicotiana tabacum]	18.3333	2	300	34.1	7.97	0.815	0.893333	0.981	1.08033	1.05267	1.212	1.32556	1.17836	1.23547
Nitab4.5_0001840g0080.1	19849	CAA8361.1	tobacco pre-pro-cysteine proteinase [Nicotiana tabacum]	26.7218	1	363	40	6.52	0.84	0.920667	1.048	1.019	1.07767	1.11567	1.2131	1.17053	1.06457
Nitab4.5_0002871g0020.1	1025173812	XP_016471336.1	ABC transporter E family member 2-like [Nicotiana tabacum]	17.6568	10	606	68	7.96	0.911333	0.998667	0.867667	1.05567	1.116	1.094	1.15838	1.11749	1.26085
Nitab4.5_0005372g0070.1	1025370533	XP_016514586.1	ATP-dependent DNA helicase 2 subunit KU80 isoform X1 [Nicotiana tabacum]	2.95359	2	711	80.5	6.28	0.880667	0.964667	0.857	1.11967	1.09267	1.15533	1.27139	1.13269	1.34811
Nitab4.5_0002886g0090.1	1025188733	XP_016474649.1	hydroxymethylglutaryl-CoA synthase-like [Nicotiana tabacum]	15.368	1	462	51	6.09	0.588667	0.644667	1.05233	1.151	0.977667	1.61267	1.95527	1.51655	1.53247
Nitab4.5_0004195g0070.1	1025039327	XP_016444725.1	peptidyl-prolyl cis-trans isomerase CYP21-3, mitochondrial-like [Nicotiana tabacum]	12.3932	3	234	26.6	7.34	0.823667	0.902	0.862333	1.09633	1.14933	1.17067	1.33104	1.27421	1.35756
Nitab4.5_0007214g0010.1	1025137713	XP_016465827.1	DNA damage-inducible protein 1 [Nicotiana tabacum]	32.7628	11	409	44.9	5.12	0.999667	1.09467	0.954333	0.955333	1.00133	1.026	0.955652	0.914738	1.0751
Nitab4.5_0002936g0040.1	1025175227	XP_016471569.1	ferredoxin-dependent glutamate synthase, chloroplastic-like [Nicotiana tabacum]	27.307	1	531	57.5	9.13	0.993	1.08733	1.01367	0.993333	0.964333	0.993	1.00034	0.886879	0.979612
Nitab4.5_0005797g0010.1	1025173104	XP_016471201.1	uncharacterized protein LOC107793376 isoform X1 [Nicotiana tabacum]	4.96183	1	262	29.2	6.44	0.802333	0.878333	0.817667	1.21	1.14033	1.18733	1.5081	1.29829	1.4521
Nitab4.5_0006814g0040.1	1025242857	XP_016487074.1	acylpyruvase FAHD1, mitochondrial-like [Nicotiana tabacum]	8.05369	2	298	32.4	8.82	0.728667	0.797667	0.746333	1.167	1.135	1.45267	1.60156	1.4229	1.9464
Nitab4.5_0001047g0030.1	1025226132	XP_016480672.1	exocyst complex component EXO70A1-like [Nicotiana tabacum]	15.0915	5	656	74.4	8.63	0.963333	1.054	0.916333	1.04967	1.029	1.05233	1.08962	0.976281	1.14842
Nitab4.5_0004482g0010.1	1025084556	XP_016455414.1	lipid transfer-like protein VAS [Nicotiana tabacum]	8.05369	1	149	15.1	8.05	1.03933	1.137	1.07033	0.920667	0.955667	0.841667	0.885824	0.840516	0.786359
Nitab4.5_0013913g0040.1	1025254080	XP_016486306.1	nucleosome assembly protein 1;4 isoform X1 [Nicotiana tabacum]	25.266	3	376	42.9	4.54	0.919667	1.006	0.864	1.06567	1.13	1.073	1.15875	1.12326	1.2419
Nitab4.5_0007717g0030.1	1762933	AAC49969.1	tumor-related protein [Nicotiana tabacum]	35.2381	2	210	23.4	8.21	0.494	0.540333	2.52933	0.894333	0.705333	0.868333	1.81039	1.30537	0.343305
Nitab4.5_0004172g0030.1	1025146903	XP_016467359.1	phenylalanine--tRNA ligase alpha subunit, cytoplasmic-like [Nicotiana tabacum]	11.4754	2	488	56.2	8.53	1.017	1.11233	0.956667	0.996333	0.990667	0.963333	0.979679	0.89062	1.00697
Nitab4.5_0011730g0010.1	1025359121	XP_016512253.1	kynurenine formamidase-like [Nicotiana tabacum]	24.2525	1	301	33.4	9.28	0.659333	0.721	0.812667	0.859	1.51467	1.41633	1.30283	2.10079	1.74282
Nitab4.5_0010010g0010.1	1025133913	XP_016465227.1	aldose 1-epimerase-like [Nicotiana tabacum]	12.4646	5	353	38.9	7.25	0.832	0.909667	0.961	1.08933	1.12367	1.08633	1.30929	1.23525	1.13042
Nitab4.5_0010605g0010.1	1025181552	XP_016472947.1	uncharacterized protein LOC107794900 [Nicotiana tabacum]	4.64789	3	710	79.4	5.19	0.929	1.01567	0.963333	1.01467	1.05167	0.996333	1.09221	1.03544	1.03426
Nitab4.5_0002815g0170.1	1025039545	XP_016444780.1	elicitor-responsive protein 1-like isoform X1 [Nicotiana tabacum]	9.31174	2	247	26.8	8.47	1.00267	1.096	0.976667	0.998	1.05467	0.963	0.995346	0.962287	0.986007
Nitab4.5_0001513g0010.1	1025342023	XP_016508492.1	2-oxoisovalerate dehydrogenase subunit beta 1, mitochondrial-like [Nicotiana tabacum]	7.94521	3	365	39.9	6.86	1.059	1.15733	1.095	0.967667	0.910667	0.851	0.913755	0.786866	0.777169
Nitab4.5_0003540g0130.1	1025166913	XP_016470167.1	serine/threonine-protein kinase BIK1-like [Nicotiana tabacum]	2.30061	1	652	71.4	6.95	1.128	1.23267	1.07367	0.862667	0.944667	0.814667	0.764775	0.76636	0.758771
Nitab4.5_0001799g0090.1	1025416642	XP_016441308.1	elongation factor 1-gamma 2-like isoform X1 [Nicotiana tabacum]	33.8129	2	417	47.6	5.91	0.874	0.955	0.834	1.13733	1.13467	1.095	1.3013	1.18813	1.31295
Nitab4.5_0001986g0070.1	1025307163	XP_016500887.1	uncharacterized protein LOC107819301 [Nicotiana tabacum]	5.15222	2	427	49.7	5.45	0.814333	0.889667	0.747	1.22733	1.24633	1.14333	1.50716	1.4009	1.53057
Nitab4.5_0001047g0040.1	1025182751	XP_016473252.1	40S ribosomal protein S17-like [Nicotiana tabacum]	34.0278	1	144	16.2	9.91	0.868667	0.949	0.833667	1.10933	1.07667	1.23933	1.27705	1.13453	1.48661
Nitab4.5_0007718g0040.1	1025254989	XP_016489623.1	protein MEMO1-like [Nicotiana tabacum]	13.0584	3	291	32.6	7.34	0.905	0.988667	0.938333	1.10633	1.011	1.05433	1.22247	1.02259	1.12362
Nitab4.5_0000140g0070.1	22609	CAA5149.1	actin [Nicotiana tabacum]	46.9496	1	377	41.7	5.71	1.06867	1.167	1.08767	0.907	0.883667	0.839333	0.848721	0.757212	0.771683
Nitab4.5_0004108g0010.1	1025403056	XP_016437533.1	60S ribosomal protein L12 [Nicotiana tabacum]	54.8193	6	166	17.8	8.69	0.910333	0.994	0.883333	1.08733	1.09933	1.045	1.19443	1.10597	1.18302
Nitab4.5_0001089g0030.1	1025268764	XP_016493064.1	WW domain-binding protein 2-like [Nicotiana tabacum]	29.2308	2	195	22.1	7.03	0.929667	1.015	0.825667	1.08967	1.10733	1.097	1.1721	1.09097	1.32862
Nitab4.5_0000792g0100.1	1025245371	XP_016487695.1	probable 3-hydroxyisobutyrate dehydrogenase-like 2, mitochondrial [Nicotiana tabacum]	9.44625	3	307	32.1	7.02	0.992667	1.08367	0.976667	1.01267	0.993333	0.947	1.02015	0.916641	0.969625
Nitab4.5_0004314g0010.1	1027853669	NP_001311719.1	aquaporin PIP2-4-like [Nicotiana tabacum]	17.4216	3	287	30.7	7.49	1.176	1.28333	1.31067	0.791667	0.77	0.716333	0.673186	0.6	0.546541
Nitab4.5_0001435g0010.1	1025087226	XP_016456079.1	riboflavin biosynthesis protein PYRR, chloroplastic [Nicotiana tabacum]	9.49264	6	611	66.2	6.76	0.881	0.961333	0.825667	1.07567	1.146	1.16067	1.22096	1.19209	1.40573
Nitab4.5_0002737g0050.1	1025338799	XP_016507679.1	serine/threonine-protein phosphatase 5 isoform X2 [Nicotiana tabacum]	8.86598	3	485	54.9	6.09	0.917667	1.00133	0.937667	1.04433	1.032	1.06867	1.13803	1.03063	1.13971
Nitab4.5_0002608g0090.1	1025216033	XP_016480850.1	exocyst complex component SEC6-like [Nicotiana tabacum]	4.80641	4	749	85.5	4.91	0.943667	1.02967	0.886333	1.05167	1.03167	1.09833	1.11445	1.00194	1.23919
Nitab4.5_0002815g0140.1	1025329794	XP_016505986.1	scopoletin glucosyltransferase-like [Nicotiana tabacum]	15.1767	7	481	54	5.6	0.582	0.635	0.88	1.26167	1.13767	1.51367	2.16781	1.7916	1.72008
Nitab4.5_0001223g0010.1	1025031428	XP_016495116.1	suberization-associated anionic peroxidase-like [Nicotiana tabacum]	36.6667	1	360	38.6	6.87	0.333667	0.364	1.15567	1.12933	1.08967	1.93033	3.38462	2.99359	1.67032
Nitab4.5_0000041g0130.1	1025402334	XP_016437370.1	T-complex protein 1 subunit epsilon [Nicotiana tabacum]	19.2523	11	535	59.1	5.74	0.939333	1.02467	0.914667	1.04367	0.961667	1.16333	1.11107	0.938517	1.27187
Nitab4.5_0000019g0250.1	131393	P1812.2	RecName: Full=Oxygen-evolving enhancer protein 2-2, chloroplastic; Short=OEE2; AltName: Full=23 kDa subunit of oxygen evolving system of photosystem II; AltName: Full=23 kDa thylakoid membrane protein; AltName: Full=OEC 23 kDa subunit; Flags: Precursor	29.434	1	265	28.5	7.85	1.19667	1.30533	1.04067	0.789333	0.911333	0.848667	0.65961	0.698161	0.815503
Nitab4.5_0004981g0050.1	1025284563	XP_016495843.1	acetylajmalan esterase-like [Nicotiana tabacum]	34.8649	3	370	40.9	9.29	0.595667	0.649667	0.702	1.11633	1.54533	1.393	1.87409	2.37866	1.98433
Nitab4.5_0006582g0030.1	1025388085	XP_016434447.1	10 kDa chaperonin-like [Nicotiana tabacum]	62.8866	1	97	10.5	9	0.865	0.943333	0.917667	1.08133	1.034	1.17733	1.2501	1.09611	1.28296
Nitab4.5_0003774g0060.1	1025234669	XP_016485042.1	R3H domain-containing protein 2-like [Nicotiana tabacum]	3.84615	2	468	51.5	8.34	0.861667	0.939333	1.019	1.041	1.095	1.02833	1.20812	1.16572	1.00916
Nitab4.5_0002368g0160.1	1025108100	XP_016460767.1	2-methylacyl-CoA dehydrogenase, mitochondrial isoform X1 [Nicotiana tabacum]	5.88235	2	408	44.6	7.74	0.843667	0.919667	0.928667	1.17267	1.13467	1.00933	1.38996	1.23378	1.08686
Nitab4.5_0000303g0220.1	1025271372	XP_016493733.1	protein disulfide isomerase-like 5-2 [Nicotiana tabacum]	11.9639	3	443	49.9	5.25	0.922333	1.00533	0.921333	1.05733	1.08967	1.05333	1.14637	1.08389	1.14327
Nitab4.5_0001618g0080.1	1025403048	XP_016437530.1	protein EARLY RESPONSIVE TO DEHYDRATION 15-like isoform X2 [Nicotiana tabacum]	20.9877	3	162	18.3	4.79	0.908333	0.99	0.962667	1.208	1.02833	0.956333	1.32991	1.03872	0.993421
Nitab4.5_0003225g0020.1	1025310758	XP_016501789.1	nascent polypeptide-associated complex subunit alpha-like protein 1 [Nicotiana tabacum]	34.6535	3	202	22.1	4.48	0.953	1.03867	0.963333	1.10233	1.03567	0.951333	1.1567	0.997112	0.987543
Nitab4.5_0003544g0020.1	1025095838	XP_016458229.1	exonuclease 3'-5' domain-containing protein 2-like [Nicotiana tabacum]	5.41872	1	203	21.9	5.17	0.902333	0.983333	0.888333	1.08433	1.06033	1.08633	1.2017	1.07831	1.22289
Nitab4.5_0001303g0050.1	1025109921	XP_016461235.1	proteasome activator subunit 4-like, partial [Nicotiana tabacum]	7.92254	2	568	65	7.24	0.878333	0.957	0.908667	1.07	1.09967	1.093	1.21822	1.14908	1.20286
Nitab4.5_0006810g0020.1	1025104778	XP_016459968.1	V-type proton ATPase subunit H-like [Nicotiana tabacum]	26.8722	6	454	51.6	7.05	1.05733	1.152	1.00767	0.868667	0.908667	1.07333	0.821564	0.788773	1.06517
Nitab4.5_0001373g0020.1	1025204763	XP_016478013.1	probable cadmium/zinc-transporting ATPase HMA1, chloroplastic [Nicotiana tabacum]	3.45679	3	810	87.5	8.12	0.952333	1.03733	1.06767	1.05	1.01433	0.906667	1.10256	0.977828	0.849204
Nitab4.5_0008674g0010.1	1025373128	XP_016515241.1	dihydroneopterin aldolase 2-like isoform X1 [Nicotiana tabacum]	14.2857	2	161	18	8.27	0.823	0.896333	0.785667	1.18833	1.186	1.15733	1.4439	1.32317	1.47306
Nitab4.5_0001029g0060.1	1025141642	XP_016466472.1	zinc finger protein 598-like [Nicotiana tabacum]	7.15835	5	922	101.3	8.07	1	1.089	1.009	0.967	1.00967	0.930667	0.967	0.92715	0.922365
Nitab4.5_0001639g0050.1	1025236399	XP_016485470.1	eukaryotic translation initiation factor 3 subunit G-like [Nicotiana tabacum]	32.9932	1	294	32.3	8.5	0.914333	0.995667	0.889	1.07533	1.08333	1.06133	1.17608	1.08805	1.19385
Nitab4.5_0000016g0170.1	1025188850	XP_016474670.1	polygalacturonase inhibitor-like [Nicotiana tabacum]	18.8623	4	334	37.4	7.85	0.727	0.791667	1.06267	0.990667	1.00133	1.42867	1.36268	1.26484	1.34442
Nitab4.5_0001018g0100.1	1025274289	XP_016492715.1	50S ribosomal protein L25-like [Nicotiana tabacum]	23.506	5	251	27.9	9.67	0.847	0.922333	0.837	1.18767	1.18367	1.102	1.4022	1.28334	1.31661
Nitab4.5_0000408g0080.1	1025036737	XP_016444084.1	glutathione S-transferase U17-like [Nicotiana tabacum]	5.60748	1	321	36.2	6.15	0.903667	0.984	0.929	0.928333	0.907	1.44633	1.0273	0.921748	1.55687
Nitab4.5_0000045g0350.1	1025135032	XP_016465412.1	small ubiquitin-related modifier 1-like [Nicotiana tabacum]	16.9811	1	106	11.7	5.11	0.9	0.98	1.03633	1.045	1.009	1.09233	1.16111	1.02959	1.05404
Nitab4.5_0001485g0090.1	1025329283	XP_016505855.1	uncharacterized protein LOC107823677 [Nicotiana tabacum]	5.52486	1	181	18.8	9.66	1.00567	1.095	1.03233	0.937667	0.935	1.019	0.932383	0.853881	0.987084
Nitab4.5_0002033g0030.1	1025304612	XP_016500299.1	ATP-dependent Clp protease proteolytic subunit 5, chloroplastic-like [Nicotiana tabacum]	8.75421	3	297	32.2	8.38	0.837	0.911333	0.894	1.11633	1.11733	1.08367	1.33373	1.22604	1.21216
Nitab4.5_0000356g0010.1	170283	AAA7894.1	par peptide [Nicotiana tabacum]	6.81818	1	220	25.2	6.07	0.713333	0.776667	1.04067	1.06767	0.698	1.75667	1.49673	0.898712	1.68802
Nitab4.5_0002793g0010.1	1025395377	XP_016436276.1	26S proteasome non-ATPase regulatory subunit 8 homolog A-like [Nicotiana tabacum]	44.5652	3	184	21.3	6.11	0.955333	1.04	0.986667	1.00667	1.028	1.00533	1.05373	0.988462	1.01892
Nitab4.5_0006541g0010.1	1025381822	XP_016443225.1	tankyrase-like [Nicotiana tabacum]	9.09091	1	253	27.3	6.39	0.907333	0.987667	0.945667	1.10233	1.052	1.02533	1.21492	1.06514	1.08424
Nitab4.5_0005176g0010.1	1025125087	XP_016463796.1	formate dehydrogenase, mitochondrial-like [Nicotiana tabacum]	55.0649	15	385	42.4	7.56	0.802	0.873	0.740667	1.116	1.14433	1.37933	1.39152	1.31081	1.86229
Nitab4.5_0000697g0230.1	270313166	ACZ73650.1	glycine-rich protein precursor [Nicotiana tabacum]	5.7971	1	138	13.7	8.82	1.07867	1.174	0.941333	0.729333	1.16067	1.027	0.676143	0.988643	1.09101
Nitab4.5_0002456g0170.1	1025077243	XP_016453609.1	ATP-dependent Clp protease proteolytic subunit 3, chloroplastic-like [Nicotiana tabacum]	9.72644	3	329	36.5	8.7	0.830333	0.903667	0.754667	1.16733	1.08767	1.35933	1.40586	1.20361	1.80124
Nitab4.5_0001961g0010.1	1025202968	XP_016477549.1	biotin carboxyl carrier protein of acetyl-CoA carboxylase 1, chloroplastic-like [Nicotiana tabacum]	13.308	3	263	27.8	7.3	0.994667	1.08233	0.947333	1.04667	1	0.969667	1.05228	0.92393	1.02357
Nitab4.5_0000827g0080.1	1025058017	XP_016448815.1	importin-5-like [Nicotiana tabacum]	15.2115	4	1111	122.9	4.87	0.980333	1.06667	1.046	0.986333	0.974	0.996333	1.00612	0.913125	0.952518
Nitab4.5_0000967g0120.1	1025222438	XP_016482484.1	ran-binding protein 1 homolog c-like [Nicotiana tabacum]	38.009	3	221	24.7	4.78	1.147	1.248	0.849333	1.05967	0.978667	0.878333	0.923859	0.784188	1.03414
Nitab4.5_0011920g0010.1	1025077319	XP_016453626.1	basic blue protein-like [Nicotiana tabacum]	30.7087	2	127	13.5	9.85	0.663	0.721333	0.842	1.06067	1.27167	1.44433	1.5998	1.76294	1.71536
Nitab4.5_0003876g0040.1	1025303656	XP_016500059.1	mitochondrial import inner membrane translocase subunit TIM50-like [Nicotiana tabacum]	4.37158	2	366	41.8	9.19	0.765333	0.832667	0.713333	1.245	1.214	1.26133	1.62674	1.45797	1.76822
Nitab4.5_0001066g0060.1	1025098388	XP_016458391.1	9-cis-epoxycarotenoid dioxygenase NCED6, chloroplastic-like [Nicotiana tabacum]	1.18044	1	593	66	7.12	0.869	0.945333	0.924333	0.954	1.17867	1.01767	1.09781	1.24683	1.10097
Nitab4.5_0000216g0080.1	1025210963	XP_016479555.1	eukaryotic translation initiation factor 3 subunit A-like [Nicotiana tabacum]	21.6754	4	955	111.2	9.29	0.922333	1.00333	0.877333	1.10733	1.092	1.065	1.20058	1.08837	1.21391
Nitab4.5_0009196g0030.1	1025202200	XP_016477363.1	uncharacterized protein LOC107798843 [Nicotiana tabacum]	26.4706	2	68	7.7	9.7	0.893	0.971333	0.989333	1.063	1.03	1.10967	1.19037	1.0604	1.12163
Nitab4.5_0001812g0070.1	1025287296	XP_016496548.1	peptide methionine sulfoxide reductase-like [Nicotiana tabacum]	28.0612	3	196	22	6.68	0.893	0.971333	0.893667	1.101	1.07067	1.10033	1.23292	1.10226	1.23126
Nitab4.5_0006088g0020.1	1025217659	XP_016481278.1	pathogenesis-related protein PR-4A [Nicotiana tabacum]	19.7279	1	147	16.2	7.12	0.342333	0.372333	0.435667	1.73967	1.88167	1.23933	5.08179	5.05372	2.84468
Nitab4.5_0000167g0240.1	1025039653	XP_016444810.1	40S ribosomal protein S29 [Nicotiana tabacum]	62.5	4	56	6.4	9.91	0.814333	0.885667	0.828667	1.003	1.22933	1.297	1.23168	1.38803	1.56516
Nitab4.5_0007155g0010.1	1025110038	XP_016461267.1	protein LIGHT-DEPENDENT SHORT HYPOCOTYLS 10-like [Nicotiana tabacum]	32.7684	2	177	19.8	9.22	1.03933	1.13033	1.12567	0.948667	0.914667	0.879333	0.912765	0.809201	0.781167
Nitab4.5_0010813g0020.1	1027852083	NP_001312189.1	probable aquaporin PIP-type pTOM75 [Nicotiana tabacum]	13.5889	1	287	30.8	8.16	1.294	1.407	1.294	0.735333	0.697667	0.647667	0.568264	0.495854	0.500515
Nitab4.5_0000021g0620.1	1025047206	XP_016446701.1	binding partner of ACD11 1-like [Nicotiana tabacum]	35.2518	1	278	29.4	5.8	0.913333	0.993	0.951333	1.03233	1.18367	0.947	1.13029	1.19201	0.995445
Nitab4.5_0003053g0020.1	1025306535	XP_016500748.1	NADH dehydrogenase [ubiquinone] flavoprotein 2, mitochondrial-like [Nicotiana tabacum]	23.7354	1	257	28.6	7.87	0.804	0.874	0.749	1.22567	1.17267	1.22333	1.52446	1.34172	1.63329
Nitab4.5_0003367g0020.1	1025173440	XP_016471264.1	alpha-galactosidase-like [Nicotiana tabacum]	35.9903	3	414	45.7	5.76	0.849333	0.923	0.943333	1.10333	1.11233	1.04967	1.29906	1.20513	1.11272
Nitab4.5_0000941g0060.1	1025294406	XP_016498305.1	GDP-mannose 3,5-epimerase 1-like [Nicotiana tabacum]	50.7979	0	376	42.6	6.34	0.897	0.974667	0.882333	1.124	1.10133	1.05333	1.25307	1.12996	1.1938
Nitab4.5_0003604g0050.1	46015198	1PCV_B	Chain B, Crystal Structure Of Osmotin, A Plant Antifungal Protein	41.9512	1	205	22.2	7.94	0.770667	0.837333	0.969333	1.017	1.08633	1.36067	1.31964	1.29737	1.40371
Nitab4.5_0003323g0030.1	1025148729	XP_016467671.1	non-specific lipid-transfer protein 1-like [Nicotiana tabacum]	44.7368	4	114	11.7	8.65	1.21	1.31467	1.15167	0.776667	0.814667	0.797333	0.641873	0.619675	0.69233
Nitab4.5_0000669g0080.1	1025181191	XP_016472853.1	peroxidase 21-like [Nicotiana tabacum]	49.6914	3	324	36.6	6.19	1.223	1.32867	1.34467	0.678333	0.696333	0.771333	0.554647	0.524084	0.573624
Nitab4.5_0012888g0010.1	1025254985	XP_016489622.1	uncharacterized protein LOC107809488 [Nicotiana tabacum]	4.67422	3	706	80.3	5.31	1.035	1.12433	1.09033	0.897	0.958667	0.972667	0.866667	0.852653	0.892082
Nitab4.5_0000755g0070.1	1025237412	XP_016485721.1	uncharacterized protein At2g27730, mitochondrial-like [Nicotiana tabacum]	23.9316	2	117	12.5	9.31	1.016	1.10367	0.981	1.034	0.969667	0.933	1.01772	0.878587	0.95107
Nitab4.5_0000805g0010.1	1025165091	XP_016469874.1	probable pectinesterase/pectinesterase inhibitor 51 [Nicotiana tabacum]	5.15098	1	563	61.5	8.19	0.831333	0.903	0.908333	1.10833	1.12633	1.09533	1.3332	1.24732	1.20587
Nitab4.5_0000368g0130.1	1025375749	XP_016515901.1	uncharacterized mitochondrial protein AtMg00810-like [Nicotiana tabacum]	4	1	175	19.7	9.1	1.035	1.124	1.042	1.009	0.986	0.821	0.974879	0.877224	0.787908
Nitab4.5_0009377g0040.1	1025094307	XP_016457849.1	probable galactinol--sucrose galactosyltransferase 6 [Nicotiana tabacum]	9.82456	1	855	94.1	5.86	1.10867	1.204	1.28733	0.820333	0.823	0.798	0.739928	0.683555	0.619886
Nitab4.5_0000019g0180.1	316996009	BAD83459.2	cytochrome oxidase subunit 1, partial (mitochondrion) [Nicotiana tabacum]	3.03605	2	527	57.9	7.94	0.95	1.03167	0.972	1.01167	0.942667	1.1	1.06491	0.913732	1.13169
Nitab4.5_0003505g0010.1	1025082409	XP_016454885.1	universal stress protein A-like protein [Nicotiana tabacum]	38.6364	7	176	19.8	6.42	0.930667	1.01067	0.969333	1.06867	1.04133	0.990333	1.14828	1.03034	1.02166
Nitab4.5_0000512g0190.1	1025289327	XP_016497078.1	protein STABILIZED1 [Nicotiana tabacum]	6.73828	8	1024	114.6	7.58	0.884667	0.960667	0.875	1.15567	1.10367	1.05967	1.30633	1.14885	1.21105
Nitab4.5_0003634g0020.1	1025095203	XP_016458078.1	ATP synthase subunit b', chloroplastic-like [Nicotiana tabacum]	18.3857	4	223	24.4	8.66	1.08433	1.17733	1.03333	0.827667	0.907667	1.04633	0.763295	0.770951	1.01258
Nitab4.5_0002298g0080.1	1025379192	XP_016432769.1	NAP1-related protein 2-like [Nicotiana tabacum]	17.4089	3	247	28.3	4.3	0.906333	0.984	0.841	1.07567	1.11033	1.08233	1.18683	1.12839	1.28696
Nitab4.5_0004867g0010.1	1025094161	XP_016457808.1	transportin-1-like [Nicotiana tabacum]	7.287	3	892	99.6	4.96	1.01733	1.10433	0.930333	1.01967	0.966333	1.05033	1.00229	0.875038	1.12899
Nitab4.5_0002618g0010.1	1025261140	XP_016491158.1	kirola-like [Nicotiana tabacum]	16.4384	2	146	16.2	7.05	0.425333	0.461667	0.419667	1.66767	1.55933	1.47433	3.92085	3.37762	3.51311
Nitab4.5_0004676g0040.1	1025317186	XP_016506593.1	protein TIC 56, chloroplastic-like [Nicotiana tabacum]	5.09804	2	510	59.4	7.12	0.893667	0.969667	0.696	1.27433	1.24833	1.04967	1.42596	1.28738	1.50814
Nitab4.5_0000011g0390.1	1025105137	XP_016460061.1	protein EXPORTIN 1A-like [Nicotiana tabacum]	9.01487	3	1076	123.5	5.53	0.867	0.940667	0.926	1.14333	1.01233	1.13633	1.31872	1.07619	1.22714
Nitab4.5_0002823g0010.1	1025260922	XP_016491109.1	probable glutathione S-transferase [Nicotiana tabacum]	17.8082	1	219	24.9	5.36	0.855333	0.928	0.889667	1.12667	1.05533	1.18633	1.31723	1.13721	1.33346
Nitab4.5_0001952g0210.1	1025297893	XP_016499168.1	ferredoxin-thioredoxin reductase catalytic chain, chloroplastic-like [Nicotiana tabacum]	12.8378	2	148	16.6	6.74	1.04867	1.13767	0.973333	0.978667	0.891667	1.024	0.933249	0.783768	1.05205
Nitab4.5_0000619g0010.1	1025350270	XP_016434972.1	rapid alkalinization factor-like [Nicotiana tabacum]	20	2	115	12.2	7.93	0.892	0.967667	0.879333	1.062	1.107	1.177	1.19058	1.14399	1.33851
Nitab4.5_0001401g0100.1	1025190431	XP_016475034.1	uncharacterized protein LOC107796745 [Nicotiana tabacum]	7.393	3	514	55	4.81	0.892333	0.968	0.971	1.09533	1.08667	1.017	1.22749	1.12259	1.04737
Nitab4.5_0001519g0030.1	1025320971	XP_016503801.1	nucleosome assembly protein 1;3-like [Nicotiana tabacum]	25.4011	1	374	42.7	4.45	0.971	1.05333	0.946	1.03633	1.06833	1.00133	1.06728	1.01424	1.05849
Nitab4.5_0005946g0020.1	1025153794	XP_016468056.1	DEAD-box ATP-dependent RNA helicase 20-like [Nicotiana tabacum]	20.9581	1	501	55.7	8.65	0.904333	0.981	0.888667	1.12233	1.06667	1.08233	1.24106	1.08733	1.21793
Nitab4.5_0003307g0080.1	1025208477	XP_016478930.1	thioredoxin reductase NTRC-like [Nicotiana tabacum]	6.72727	3	550	59.6	6.8	0.989	1.07267	0.964	0.989333	1.02233	0.975667	1.00034	0.953076	1.0121
Nitab4.5_0000090g0080.1	1025311624	XP_016502002.1	uncharacterized protein LOC107820254 [Nicotiana tabacum]	12.2905	2	179	20.2	8.87	0.677	0.734	0.933667	1.20733	1.23067	1.17033	1.78336	1.67666	1.25348
Nitab4.5_0003234g0040.1	1025323556	XP_016504482.1	beta-galactosidase 3-like [Nicotiana tabacum]	32.5997	4	727	81.4	8.24	1.43867	1.55967	1.55333	0.53	0.487667	0.482333	0.368397	0.312674	0.310515
Nitab4.5_0008664g0030.1	1025205925	XP_016478318.1	soluble inorganic pyrophosphatase PPA1 isoform X1 [Nicotiana tabacum]	13.7778	3	225	25.8	6.09	1.104	1.19633	1.07033	0.887	0.797333	1.072	0.803442	0.666481	1.00156
Nitab4.5_0003170g0010.1	5381253	BAA82306.1	peroxidase [Nicotiana tabacum]	43.9252	3	321	34.3	9.26	0.642667	0.696333	0.994	1.15867	1.16567	1.34167	1.8029	1.67401	1.34977
Nitab4.5_0005595g0010.1	1025213172	XP_016480117.1	cullin-1-like [Nicotiana tabacum]	8.37838	3	740	86	7.05	0.717333	0.777	1.16267	0.817333	1.24467	0.863333	1.13941	1.60189	0.742546
Nitab4.5_0010260g0020.1	1025376220	XP_016516015.1	26S proteasome non-ATPase regulatory subunit 12 homolog A-like [Nicotiana tabacum]	24.4344	11	442	50.6	6.99	0.918667	0.995	0.963333	1.036	1.00367	1.151	1.12772	1.00871	1.19481
Nitab4.5_0006190g0030.1	1025241961	XP_016486844.1	26S protease regulatory subunit 7 homolog A-like [Nicotiana tabacum]	44.7552	18	429	47.9	6.02	0.945333	1.02367	0.897667	1.06967	1.03567	1.07733	1.13152	1.01172	1.20015
Nitab4.5_0000615g0030.1	1025093197	XP_016457568.1	putative amidase C869.01 [Nicotiana tabacum]	13.189	1	508	54.4	9.35	0.720667	0.78	0.746	1.085	1.36133	1.299	1.50555	1.7453	1.74129
Nitab4.5_0000319g0240.1	1025339037	XP_016507739.1	CDPK-related kinase 4-like [Nicotiana tabacum]	8.84808	4	599	67	8.9	0.956667	1.03533	0.913667	1.072	1.02267	0.999	1.12056	0.987766	1.0934
Nitab4.5_0003777g0020.1	1025069349	XP_016451651.1	glyceraldehyde-3-phosphate dehydrogenase, cytosolic [Nicotiana tabacum]	24.0356	3	337	36.4	8.16	0.825	0.892667	0.879667	1.125	1.08633	1.20933	1.36364	1.21695	1.37476
Nitab4.5_0000669g0130.1	1025279631	XP_016495142.1	uncharacterized protein LOC107814275 isoform X1 [Nicotiana tabacum]	3.23974	1	463	51.6	6.13	0.907667	0.982	0.973	0.749	0.978333	1.37133	0.825193	0.996266	1.40939
Nitab4.5_0001840g0080.1	1025385265	XP_016433733.1	cysteine proteinase 15A-like [Nicotiana tabacum]	26.5753	1	365	40.2	6.52	0.945	1.02233	1.07833	0.905333	1.033	1.08133	0.958025	1.01043	1.00278
Nitab4.5_0006603g0020.1	1025086841	XP_016455977.1	apolipoprotein A-I-like [Nicotiana tabacum]	27.4112	2	394	45.5	9.39	0.864333	0.935	0.843667	1.167	1.10733	1.104	1.35017	1.18431	1.30857
Nitab4.5_0010813g0020.1	1027858531	NP_001312824.1	probable aquaporin PIP-type pTOM75 [Nicotiana tabacum]	13.5889	1	287	30.8	8.41	1.11067	1.20133	1.222	0.910333	0.863667	0.755667	0.819628	0.718923	0.618385
Nitab4.5_0021351g0010.1	1025036614	XP_016444057.1	5'-methylthioadenosine/S-adenosylhomocysteine nucleosidase [Nicotiana tabacum]	14.2857	6	350	39	7.2	0.981	1.061	1.024	0.928667	0.986	1.02833	0.946653	0.929312	1.00423
Nitab4.5_0005557g0040.1	1025253644	XP_016485266.1	ubiquitin-fold modifier-conjugating enzyme 1 [Nicotiana tabacum]	17.2414	3	174	19.6	7.8	1.02633	1.11	1.04267	0.955333	0.967333	0.929667	0.930822	0.871471	0.891624
Nitab4.5_0002120g0050.1	1025401858	XP_016437252.1	glucan endo-1,3-beta-glucosidase, acidic, partial [Nicotiana tabacum]	13.8235	2	340	37.4	5.49	0.483	0.522333	0.562	1.38933	1.60133	1.43667	2.87647	3.06573	2.55635
Nitab4.5_0000430g0200.1	1025083975	XP_016455264.1	40S ribosomal protein S3a-like [Nicotiana tabacum]	60.5364	1	261	29.7	9.73	0.982667	1.06267	0.802	1.114	1.00167	1.22767	1.13365	0.942597	1.53076
Nitab4.5_0003914g0130.1	1025229498	XP_016483732.1	heavy metal-associated isoprenylated plant protein 26-like [Nicotiana tabacum]	33.5484	1	155	17.4	9.01	0.835333	0.903333	0.821333	1.22667	1.18967	1.04933	1.46848	1.31697	1.2776
Nitab4.5_0012929g0010.1	1025143062	XP_016466712.1	induced stolen tip protein TUB8-like [Nicotiana tabacum]	61.4379	4	153	15.7	3.79	1.31133	1.418	1.37767	0.697333	0.632333	0.637333	0.531774	0.445933	0.462618
Nitab4.5_0000588g0030.1	1027858451	NP_001312022.1	catalase isozyme 3 [Nicotiana tabacum]	29.6748	3	492	56.9	7.4	1.11167	1.202	1.11567	0.873333	0.879667	0.863667	0.785607	0.731836	0.774126
Nitab4.5_0000283g0170.1	1025046933	XP_016446634.1	snakin-2-like [Nicotiana tabacum]	15.3846	1	104	11.2	8.44	0.579333	0.626333	0.595333	1.17	1.56767	1.518	2.01956	2.50293	2.54983
Nitab4.5_0000512g0200.1	1025339693	XP_016507897.1	protochlorophyllide reductase, chloroplastic-like isoform X1 [Nicotiana tabacum]	15.7107	6	401	43.5	9.29	0.937667	1.01367	0.766	1.09467	1.131	1.087	1.16744	1.11575	1.41906
Nitab4.5_0001691g0020.1	1025279046	XP_016494985.1	mitogen-activated protein kinase kinase 5-like [Nicotiana tabacum]	19.8391	2	373	41.2	8.73	0.913	0.987	0.897667	1.08767	1.08467	1.048	1.19131	1.09895	1.16747
Nitab4.5_0003310g0010.1	1025084327	XP_016455359.1	protein disulfide isomerase-like 2-3 [Nicotiana tabacum]	30.2789	3	251	27.5	8.41	0.929667	1.005	0.901667	1.07267	1.09533	0.985333	1.15382	1.08988	1.09279
Nitab4.5_0016738g0010.1	1025121764	XP_016463261.1	probable protein phosphatase 2C 58 [Nicotiana tabacum]	15.3846	3	286	31.2	7.24	0.918667	0.993	0.962667	0.914	1.06733	1.16833	0.99492	1.07486	1.21364
Nitab4.5_0000130g0060.1	1025183267	XP_016473389.1	protein disulfide isomerase-like 2-3 [Nicotiana tabacum]	17.9245	4	212	23.1	4.67	0.949333	1.026	0.917333	1.06633	1.016	1.069	1.12324	0.990253	1.16533
Nitab4.5_0001463g0030.1	1025348860	XP_016510174.1	uncharacterized protein LOC107827535 [Nicotiana tabacum]	46.789	4	109	12	8.28	0.809667	0.875	0.851667	1.14367	1.11433	1.23267	1.41252	1.27352	1.44736
Nitab4.5_0003397g0090.1	1025086104	XP_016455797.1	protein translation factor SUI1 homolog [Nicotiana tabacum]	13.2743	2	113	12.7	8.79	0.838667	0.906333	0.851667	1.11067	1.113	1.19467	1.32432	1.22803	1.40274
Nitab4.5_0005927g0010.1	669253428	AII20183.1	CONSTANS interacting protein 2b [Nicotiana tabacum]	11.6279	2	258	28.4	6.33	0.939	1.01433	0.932333	0.984	1.11567	1.06567	1.04792	1.0999	1.14301
Nitab4.5_0004679g0060.1	1025259308	XP_016490698.1	HMG-Y-related protein A-like [Nicotiana tabacum]	40.9938	2	161	17.7	9.64	0.836667	0.903667	0.938	1.17433	1.14367	0.995333	1.40359	1.26558	1.06112
Nitab4.5_0003096g0030.1	1025292512	XP_016497841.1	plant intracellular Ras-group-related LRR protein 4-like [Nicotiana tabacum]	17.3214	1	560	61.8	6.6	1.01567	1.097	0.94	1.01967	0.977333	0.972333	1.00394	0.890915	1.0344
Nitab4.5_0001706g0050.1	1025167510	XP_016470259.1	transmembrane emp24 domain-containing protein p24delta3-like [Nicotiana tabacum]	11.5741	1	216	24	6.87	0.891	0.962333	0.799	1.172	1.145	1.09967	1.31538	1.18982	1.3763
Nitab4.5_0005922g0030.1	1025397045	XP_016436682.1	ATP-dependent zinc metalloprotease FTSH 2, chloroplastic [Nicotiana tabacum]	27.1284	15	693	74.3	6.2	1.08767	1.17467	1.004	0.879333	0.927667	0.951667	0.808458	0.789728	0.947875
Nitab4.5_0000890g0190.1	1025308092	XP_016501125.1	uncharacterized protein LOC107819523 [Nicotiana tabacum]	12.0482	3	249	27.8	9.38	0.752	0.812	0.77	1.239	1.13433	1.33867	1.64761	1.39696	1.73853
Nitab4.5_0003160g0050.1	1025305978	XP_016500610.1	psbP domain-containing protein 6, chloroplastic-like isoform X1 [Nicotiana tabacum]	3.4965	1	286	31.2	8.22	1.02867	1.11067	1.03367	0.962	0.962333	0.949	0.935191	0.866447	0.918091
Nitab4.5_0004523g0040.1	37983622	AAR06292.1	SAICAR synthetase [Nicotiana tabacum]	2.50627	1	399	45.3	6.84	0.677667	0.731667	0.620667	1.41167	1.304	1.29	2.08313	1.78223	2.07841
Nitab4.5_0004606g0020.1	1025140454	XP_016466287.1	thioredoxin-like protein Clot [Nicotiana tabacum]	14.3939	1	132	15	6.32	0.874667	0.944333	0.879667	0.986	1.083	1.27767	1.12729	1.14684	1.45244
Nitab4.5_0002579g0020.1	1025098344	XP_016458382.1	aldehyde dehydrogenase family 2 member B7, mitochondrial-like [Nicotiana tabacum]	30.2583	1	542	59.3	7.33	0.833	0.899333	0.892	1.25333	1.03933	1.09833	1.5046	1.15567	1.23132
Nitab4.5_0000080g0180.1	1025410372	XP_016439387.1	putative RNA-binding protein Luc7-like 2 [Nicotiana tabacum]	12.2549	6	408	48	8.21	0.921333	0.994667	0.922	1.07067	1.07167	1.02967	1.16208	1.07741	1.11678
Nitab4.5_0000037g0190.1	1025078562	XP_016453927.1	protein TIC 22-like, chloroplastic [Nicotiana tabacum]	10.2564	2	273	30.4	9.1	0.666333	0.719333	0.621667	1.32833	1.304	1.37833	1.9935	1.81279	2.21716
Nitab4.5_0009346g0020.1	1025256687	XP_016490053.1	protein MEI2-like 5 isoform X1 [Nicotiana tabacum]	6.73759	3	846	92.7	6.58	0.888667	0.959333	1.01867	1.006	0.988333	1.094	1.13203	1.03023	1.07395
Nitab4.5_0001264g0200.1	1025081956	XP_016454768.1	peptidyl-prolyl cis-trans isomerase FKBP12-like [Nicotiana tabacum]	14.2857	1	112	12	7.97	0.949667	1.025	1.098	0.985333	0.988	0.951333	1.03756	0.963902	0.866424
Nitab4.5_0000329g0140.1	1025300332	XP_016503248.1	signal recognition particle receptor subunit beta-like [Nicotiana tabacum]	11.4943	1	261	29.3	8.24	0.846333	0.913333	0.884667	1.14167	1.139	1.07767	1.34896	1.24708	1.21816
Nitab4.5_0008969g0030.1	1025190536	XP_016475059.1	60S ribosomal protein L27-like [Nicotiana tabacum]	43.7037	2	135	15.7	10.45	0.790667	0.853	0.821	1.18533	1.19033	1.20467	1.49916	1.39547	1.46732
Nitab4.5_0001615g0140.1	1025317865	XP_016508253.1	probable aquaporin PIP-type pTOM75 [Nicotiana tabacum]	13.5889	1	287	30.7	8.16	1.287	1.38767	1.21733	0.757	0.778667	0.659333	0.58819	0.561134	0.541621
Nitab4.5_0004258g0020.1	1025075514	XP_016453174.1	cysteine synthase [Nicotiana tabacum]	42.1538	0	325	34.2	5.83	1.057	1.13967	1.074	0.881667	0.930333	0.951333	0.834122	0.816321	0.885785
Nitab4.5_0013997g0010.1	1025091940	XP_016457248.1	40S ribosomal protein S9-2-like [Nicotiana tabacum]	35.533	1	197	23	10.29	0.803333	0.866	0.879667	1.10867	1.16267	1.19333	1.38008	1.34257	1.35657
Nitab4.5_0001294g0010.1	1025136818	XP_016465671.1	chaperone protein ClpB4, mitochondrial-like [Nicotiana tabacum]	3.38809	2	974	109	7.21	0.813	0.876333	0.793333	1.253	1.19233	1.14867	1.54121	1.36059	1.4479
Nitab4.5_0000143g0140.1	662706309	AIE76374.1	cysteine protease inhibitor [Nicotiana tabacum]	16.6667	2	120	13.1	9.57	0.908	0.978667	1.03333	1.11067	0.992333	0.998	1.2232	1.01396	0.965806
Nitab4.5_0008954g0010.1	1025250512	XP_016488943.1	uncharacterized protein LOC107808893 [Nicotiana tabacum]	24.0741	4	162	18.5	7.36	0.895667	0.965333	0.883	1.12467	1.103	1.05567	1.25568	1.14261	1.19555
Nitab4.5_0003537g0020.1	1025103935	XP_016459751.1	aldehyde dehydrogenase family 2 member C4 [Nicotiana tabacum]	14.2	6	500	54.6	5.92	0.608667	0.656	0.836667	1.28533	1.147	1.453	2.11172	1.74848	1.73665
Nitab4.5_0000109g0310.1	1025043127	XP_016445673.1	DEAD-box ATP-dependent RNA helicase 56-like [Nicotiana tabacum]	38.3178	1	428	48.4	5.64	0.820333	0.884	0.932333	1.18133	1.02833	1.129	1.44007	1.16327	1.21094
Nitab4.5_0004640g0020.1	1025061674	XP_016449741.1	T-complex protein 1 subunit gamma [Nicotiana tabacum]	48.474	0	557	60.5	6.06	0.926	0.997667	0.892667	1.07133	1.05467	1.097	1.15695	1.05713	1.2289
Nitab4.5_0005445g0020.1	1025042575	XP_016445534.1	LOW QUALITY PROTEIN: homogentisate 1,2-dioxygenase-like [Nicotiana tabacum]	22.7743	8	483	53.9	6.38	1.19	1.282	1.36933	0.780333	0.745667	0.685333	0.655742	0.581643	0.500487
Nitab4.5_0005085g0050.1	1025174889	XP_016471508.1	acid phosphatase 1-like [Nicotiana tabacum]	26.7782	4	239	27.3	9.26	0.764	0.823	0.900333	1.00467	1.21967	1.30833	1.31501	1.48198	1.45317
Nitab4.5_0003532g0070.1	1025091034	XP_016457018.1	60S acidic ribosomal protein P2A-like [Nicotiana tabacum]	56.1404	3	114	11.4	4.61	0.816	0.879	0.810667	1.06867	1.10767	1.372	1.30964	1.26014	1.69243
Nitab4.5_0000070g0210.1	1025339324	XP_016507811.1	uncharacterized protein LOC107825453 [Nicotiana tabacum]	35.3741	1	294	32.8	10.96	0.652	0.702333	0.698	1.316	1.34133	1.35267	2.0184	1.90982	1.93792
Nitab4.5_0002826g0040.1	1027855039	NP_001313016.1	protein GrpE-like [Nicotiana tabacum]	24.7492	3	299	33.6	5.52	0.935667	1.007	0.969	1.01467	1.02	1.08833	1.08443	1.01291	1.12315
Nitab4.5_0001331g0150.1	1025327674	XP_016505450.1	homeobox protein slou-like [Nicotiana tabacum]	16.5179	3	224	24.7	6.96	0.992667	1.06833	0.936	1.05767	1.00533	0.988	1.06548	0.94103	1.05556
Nitab4.5_0006419g0010.1	1025178795	XP_016472236.1	lignin-forming anionic peroxidase [Nicotiana tabacum]	10.2484	2	322	34.5	7.23	0.726	0.781333	1.75567	0.825333	0.819	1.11833	1.13682	1.04821	0.636985
Nitab4.5_0000718g0210.1	1025072326	XP_016452366.1	CBL-interacting serine/threonine-protein kinase 3-like [Nicotiana tabacum]	12.7854	4	438	50	8.02	1.156	1.244	0.912	0.901	1.12367	0.890333	0.779412	0.903269	0.976243
Nitab4.5_0001841g0140.1	1025138024	XP_016465881.1	serine carboxypeptidase-like 45 [Nicotiana tabacum]	7.65864	2	457	51.7	7.85	0.937667	1.009	1.03867	1.03433	0.998	1.022	1.10309	0.989098	0.983954
Nitab4.5_0004118g0110.1	15797694	CAC88341.1	unnamed protein product [Nicotiana tabacum]	20	2	245	26.5	8.98	0.877	0.943667	0.89	1.22033	1.153	0.965	1.39149	1.22183	1.08427
Nitab4.5_0000803g0020.1	1025072424	XP_016452393.1	fumarate hydratase 1, mitochondrial [Nicotiana tabacum]	33.7634	7	465	50.4	7.25	0.982333	1.057	0.950333	1.01133	1.02	1.01067	1.02952	0.964995	1.06349
Nitab4.5_0001618g0200.1	19859	CAA8324.1	glucan endo-1,3-beta-glucosidase, partial [Nicotiana tabacum]	23.1214	5	346	37.8	5.38	0.469333	0.505	0.507667	1.672	1.452	1.39	3.5625	2.87525	2.73802
Nitab4.5_0000907g0090.1	1025142570	XP_016466627.1	polyphenol oxidase E, chloroplastic-like isoform X1 [Nicotiana tabacum]	19.6309	2	596	67.6	6.34	0.739	0.795	0.716667	1.20067	1.33867	1.221	1.62472	1.68386	1.70372
Nitab4.5_0003834g0030.1	1025012198	XP_016441596.1	bifunctional riboflavin kinase/FMN phosphatase-like [Nicotiana tabacum]	1.55844	1	385	42.5	5.68	0.805	0.866	0.824667	1.19967	1.11767	1.13733	1.49027	1.29061	1.37914
Nitab4.5_0000187g0330.1	1025109770	XP_016461198.1	histone H1-like [Nicotiana tabacum]	18.5811	2	296	30.5	10.8	0.883667	0.950333	1.01133	0.998667	1.13267	0.986333	1.13014	1.19186	0.97528
Nitab4.5_0000369g0040.1	1025209851	XP_016479272.1	coronatine-insensitive protein 1-like [Nicotiana tabacum]	2.80528	2	606	68.7	6.37	1.06967	1.15033	1.03	0.946667	0.936333	0.882667	0.885011	0.813967	0.856958
Nitab4.5_0000754g0250.1	1025283709	XP_016495623.1	31 kDa ribonucleoprotein, chloroplastic [Nicotiana tabacum]	5.82192	2	292	31.2	5.2	0.857667	0.922333	0.982	0.966	1.069	1.17	1.12631	1.15902	1.19145
Nitab4.5_0000415g0090.1	1025324026	XP_016504609.1	ferredoxin-dependent glutamate synthase, chloroplastic-like [Nicotiana tabacum]	10.4712	2	191	20.2	4.88	0.964667	1.03733	0.997667	1.073	0.996667	0.923667	1.1123	0.960797	0.925827
Nitab4.5_0000234g0150.1	1025187249	XP_016474301.1	protein SUPPRESSOR OF K(+) TRANSPORT GROWTH DEFECT 1-like isoform X1 [Nicotiana tabacum]	13.9908	1	436	48.4	6.83	1.00533	1.081	0.960333	1.02233	0.959667	0.972333	1.01691	0.887758	1.0125
Nitab4.5_0004130g0020.1	1025198408	XP_016476427.1	protein BOBBER 1-like [Nicotiana tabacum]	26.9103	1	301	33.9	5.77	1.00333	1.07867	1.046	0.941	0.996	1	0.937874	0.923362	0.956023
Nitab4.5_0005720g0020.1	1025096014	XP_016458273.1	probable beta-D-xylosidase 2 [Nicotiana tabacum]	12.031	7	773	83.4	7.64	1.08033	1.16133	1.413	0.802	0.796	0.806333	0.742363	0.685419	0.570653
Nitab4.5_0001711g0040.1	1025284202	XP_016495743.1	non-specific lipid-transfer protein 2 [Nicotiana tabacum]	49.1228	1	114	11.4	8.48	0.760333	0.817333	0.784667	1.124	1.393	1.144	1.4783	1.70432	1.45794
Nitab4.5_0001085g0020.1	1025353745	XP_016510901.1	glutathione S-transferase zeta class-like [Nicotiana tabacum]	21.5247	3	223	25.3	5.48	0.836667	0.899333	0.836333	1.048	1.11367	1.315	1.25259	1.23832	1.57234
Nitab4.5_0000128g0300.1	1027857070	NP_001312948.1	14-3-3-like protein F [Nicotiana tabacum]	35.2713	2	258	29.1	4.82	0.975	1.048	1.03633	0.936333	0.953	1.03833	0.960342	0.909351	1.00193
Nitab4.5_0007882g0010.1	1025264488	XP_016491988.1	protein PLANT CADMIUM RESISTANCE 2-like [Nicotiana tabacum]	7.77778	1	180	19.6	5.82	0.788667	0.847667	0.972667	1.224	1.13267	1.05567	1.55199	1.33622	1.08533
Nitab4.5_0007114g0010.1	1025329651	XP_016505945.1	SNF1-related protein kinase regulatory subunit gamma-1-like [Nicotiana tabacum]	16.9014	6	426	47.5	5.74	1.11067	1.19333	1.08133	0.902	0.906333	0.895333	0.812125	0.759497	0.82799
Nitab4.5_0018866g0010.1	1025098897	XP_016458523.1	methylcrotonoyl-CoA carboxylase beta chain, mitochondrial-like [Nicotiana tabacum]	16.4948	2	582	63.2	8.47	1.07067	1.15033	1.20967	0.89	0.853	0.882667	0.831258	0.741524	0.729678
Nitab4.5_0000073g0300.1	1025114861	XP_016462156.1	uncharacterized protein LOC107785378 [Nicotiana tabacum]	13.3333	2	195	21.7	5.74	1.03633	1.11333	1.086	0.953333	0.929	0.895333	0.91991	0.834431	0.824432
Nitab4.5_0000359g0110.1	1027853260	NP_001312773.1	vacuolar-processing enzyme-like precursor [Nicotiana tabacum]	11.8367	1	490	54.1	6.13	0.817667	0.878333	0.946	1.19667	1.151	1.036	1.46351	1.31044	1.09514
Nitab4.5_0002653g0020.1	1025243238	XP_016487165.1	GDSL esterase/lipase At3g26430-like [Nicotiana tabacum]	18.1347	8	386	42.6	8.44	0.894667	0.961	0.969	1.06667	1.10133	0.990667	1.19225	1.14603	1.02236
Nitab4.5_0000244g0010.1	1025343136	XP_016508767.1	probable alpha,alpha-trehalose-phosphate synthase [UDP-forming] 11 isoform X1 [Nicotiana tabacum]	3.98126	1	854	96.6	6.61	0.927	0.995667	0.863	1.08067	1.05533	1.093	1.16577	1.05993	1.26651
Nitab4.5_0004044g0020.1	1025232754	XP_016484565.1	photosystem II 22 kDa protein, chloroplastic-like [Nicotiana tabacum]	25.5474	2	274	29	8.7	1.18133	1.26867	1.05433	0.813667	0.880667	0.869667	0.68877	0.694167	0.82485
Nitab4.5_0001438g0140.1	1025030999	XP_016494054.1	NADH-cytochrome b5 reductase-like protein isoform X1 [Nicotiana tabacum]	31.5152	9	330	36.2	8.5	0.888667	0.954333	0.887	1.14833	1.11367	1.045	1.2922	1.16696	1.17813
Nitab4.5_0010893g0030.1	1025120524	XP_016463056.1	uncharacterized protein LOC107786132 [Nicotiana tabacum]	16.7702	3	161	17.6	9.99	0.934	1.003	0.852667	0.986667	1.02033	1.301	1.05639	1.01728	1.5258
Nitab4.5_0011528g0010.1	1025027506	XP_016455167.1	chitinase-3-like protein 1 [Nicotiana tabacum]	15.3846	1	377	42.4	9.35	0.858667	0.922	1.07067	1.04567	1.011	1.08867	1.21778	1.09653	1.01681
Nitab4.5_0003983g0040.1	1025408558	XP_016438927.1	hsp70-Hsp90 organizing protein 2-like [Nicotiana tabacum]	42.1405	3	299	32.8	5.48	0.978	1.05	0.897667	1.042	1.06233	1.027	1.06544	1.01175	1.14408
Nitab4.5_0003104g0050.1	1025270447	XP_016493494.1	conserved oligomeric Golgi complex subunit 5-like, partial [Nicotiana tabacum]	5.44794	4	826	91.4	6.93	0.874333	0.938667	0.905	1.10433	1.03567	1.154	1.26306	1.10334	1.27514
Nitab4.5_0000691g0240.1	1025302006	XP_016499656.1	protein TONNEAU 1a-like [Nicotiana tabacum]	12.5	2	264	29.5	5.49	0.863667	0.927	0.823667	1.134	1.131	1.17833	1.31301	1.22006	1.43059
Nitab4.5_0003362g0020.1	1025008244	XP_016441555.1	aldo-keto reductase family 4 member C10-like isoform X1 [Nicotiana tabacum]	12.6984	4	315	35.3	7.84	0.858333	0.921	0.879	1.089	0.98	1.168	1.26874	1.06406	1.32878
Nitab4.5_0001056g0040.1	1025245274	XP_016487671.1	3-ketoacyl-CoA thiolase 2, peroxisomal-like [Nicotiana tabacum]	42.4569	1	464	48.8	7.56	1.07767	1.15633	1.14	0.906	0.871	0.860333	0.840705	0.753243	0.754678
Nitab4.5_0010968g0030.1	1025087857	XP_016456240.1	pentatricopeptide repeat-containing protein PNM1, mitochondrial-like [Nicotiana tabacum]	4.2065	2	523	59.9	8.98	0.868667	0.932	0.950333	1.06467	1.106	1.05633	1.22563	1.1867	1.11154
Nitab4.5_0000144g0110.1	1025069734	XP_016451754.1	RAN GTPase-activating protein 2-like [Nicotiana tabacum]	13.5531	7	546	59.7	4.86	0.937333	1.00567	0.88	1.04633	1.06667	1.098	1.11629	1.06066	1.24773
Nitab4.5_0000976g0330.1	1025060389	XP_016449424.1	U2 small nuclear ribonucleoprotein A'-like [Nicotiana tabacum]	20.8333	5	288	32.6	5.02	0.779333	0.836	0.761	1.22567	1.16267	1.28267	1.57271	1.39075	1.6855
Nitab4.5_0004868g0020.1	1025398064	XP_016450342.1	heme-binding-like protein At3g10130, chloroplastic [Nicotiana tabacum]	20.603	4	199	22.1	7.99	0.922333	0.989333	0.921333	1.03733	1.095	1.05533	1.12468	1.10681	1.14544
Nitab4.5_0006827g0010.1	1025300132	XP_016502714.1	cytochrome b-c1 complex subunit 7 [Nicotiana tabacum]	21.9512	2	123	14.5	9.7	0.942333	1.01067	0.965	1.05367	1.012	1.07233	1.11815	1.00132	1.11123
Nitab4.5_0002925g0010.1	1025141835	XP_016466506.1	60S ribosomal protein L7-2-like [Nicotiana tabacum]	51.4286	1	245	28.4	9.94	0.92	0.986667	0.915667	1.07867	1.07867	1.029	1.17246	1.09324	1.12377
Nitab4.5_0004030g0050.1	1027854325	NP_001312436.1	uncharacterized protein LOC107790881 [Nicotiana tabacum]	9.89247	3	465	51.6	7.91	0.975333	1.046	1.055	0.871	0.992333	1.05133	0.893028	0.948693	0.996524
Nitab4.5_0000181g0120.1	1027856702	NP_001311765.1	aquaporin PIP2-4-like [Nicotiana tabacum]	14.2857	2	287	30.7	7.84	1.026	1.10033	1.13433	0.937667	0.944	0.905	0.913905	0.857922	0.797825
Nitab4.5_0001797g0060.1	1025062284	XP_016449885.1	psbP-like protein 1, chloroplastic [Nicotiana tabacum]	24.7899	5	238	26.6	8.53	0.939667	1.00767	0.916667	1.09367	1.027	1.05267	1.16389	1.01919	1.14836
Nitab4.5_0000002g0400.1	1025293194	XP_016498009.1	ubiquitin-conjugating enzyme E2 2-like [Nicotiana tabacum]	12.9187	1	209	23.6	6.93	0.891333	0.955667	0.907	1.05867	1.115	1.116	1.18773	1.16672	1.23043
Nitab4.5_0000895g0200.1	1025351312	XP_016437503.1	pto-interacting protein 1 [Nicotiana tabacum]	34.1808	2	354	38.6	7.53	0.940333	1.008	0.911667	1.03833	1.13667	1.038	1.10422	1.12765	1.13857
Nitab4.5_0001485g0170.1	1025148970	XP_016467704.1	ATP synthase subunit gamma, mitochondrial-like [Nicotiana tabacum]	27.4691	0	324	35.5	8.92	0.877333	0.940333	0.808	1.124	1.077	1.176	1.28116	1.14534	1.45545
Nitab4.5_0003818g0050.1	1025161572	XP_016469330.1	protein TIC 40, chloroplastic [Nicotiana tabacum]	24.3304	8	448	48.6	5.91	0.891667	0.955667	0.935667	1.02833	1.10733	1.07533	1.15327	1.1587	1.14927
Nitab4.5_0003757g0110.1	694188313	AIS71897.1	vacuolar H+-ATPase A1 subunit isoform [Nicotiana tabacum]	53.2905	1	623	68.6	5.34	1.05967	1.13567	1.047	0.91	0.942	0.885333	0.858761	0.829469	0.845591
Nitab4.5_0000826g0060.1	1025106941	XP_016460489.1	S-formylglutathione hydrolase-like [Nicotiana tabacum]	19.7183	2	284	31.9	7.03	0.637667	0.683333	0.632333	1.36067	1.344	1.34367	2.13382	1.96683	2.12493
Nitab4.5_0010632g0010.1	1025118042	XP_016462658.1	uncharacterized protein LOC107785797 [Nicotiana tabacum]	25.6849	6	292	31.3	6.14	1.11567	1.19533	1.04833	0.850333	0.910667	0.898667	0.762175	0.761852	0.857234
Nitab4.5_0000707g0020.1	1025252892	XP_016489543.1	50S ribosomal protein L1, chloroplastic [Nicotiana tabacum]	10.8824	3	340	37	9.32	0.962333	1.031	0.919333	0.990667	0.962333	1.13367	1.02944	0.933398	1.23314
Nitab4.5_0000105g0330.1	1025098198	XP_016458348.1	eukaryotic translation initiation factor 2 subunit beta-like [Nicotiana tabacum]	31.7164	8	268	30.2	6.58	0.929667	0.996	0.801	1.14133	1.10767	1.06733	1.22768	1.11212	1.3325
Nitab4.5_0000356g0010.1	19906	CAA5740.1	parC [Nicotiana tabacum]	18.0995	3	221	25.7	6.13	0.673333	0.721333	0.776	1.22033	1.13367	1.52167	1.81238	1.57163	1.96091
Nitab4.5_0002207g0100.1	219911986	CAX03840.1	unnamed protein product [Nicotiana tabacum]	36.0294	2	272	30.6	5.05	0.94	1.007	0.971333	1.01033	0.992	1.07533	1.07482	0.985104	1.10707
Nitab4.5_0001646g0060.1	1025062512	XP_016449942.1	branched-chain-amino-acid aminotransferase 2, chloroplastic-like isoform X1 [Nicotiana tabacum]	31.9892	10	372	40.6	6.58	0.812333	0.87	0.906333	1.22367	1.11933	1.07233	1.50636	1.28659	1.18316
Nitab4.5_0002368g0050.1	1025059590	XP_016449217.1	probable glutathione peroxidase 2 isoform X1 [Nicotiana tabacum]	27.5	1	200	22.8	7.81	0.823333	0.881667	0.778	1.149	1.12133	1.31133	1.39555	1.27183	1.68552
Nitab4.5_0008156g0030.1	1025288030	XP_016496738.1	asparagine synthetase [glutamine-hydrolyzing]-like [Nicotiana tabacum]	5.59322	2	590	66.4	6.83	1.586	1.69833	1.74433	0.379333	0.311	0.337	0.239176	0.183121	0.193197
Nitab4.5_0002276g0050.1	1025273874	XP_016491679.1	polyphenol oxidase E, chloroplastic-like isoform X1 [Nicotiana tabacum]	23.5	4	600	67.6	8.59	0.382	0.409	0.378	1.787	1.503	1.553	4.67801	3.67482	4.10847
Nitab4.5_0000337g0200.1	1025370868	XP_016514667.1	ATP-dependent zinc metalloprotease FTSH, chloroplastic-like [Nicotiana tabacum]	29.2308	2	715	76.6	6.61	1.09433	1.17167	0.983	0.913667	0.934333	0.95	0.834907	0.79744	0.966429
Nitab4.5_0001892g0120.1	1025367438	XP_016442984.1	vacuolar protein sorting-associated protein 35A-like isoform X1 [Nicotiana tabacum]	2.89308	1	795	90.3	5.54	0.981333	1.05067	0.929667	1.01167	0.998333	1.068	1.03091	0.95019	1.1488
Nitab4.5_0002058g0130.1	1025041844	XP_016445352.1	glutamate--tRNA ligase, cytoplasmic-like [Nicotiana tabacum]	21.0526	4	741	84.1	8.07	0.944667	1.01133	0.885	1.07	1.04867	1.07467	1.13267	1.03691	1.21431
Nitab4.5_0000188g0340.1	1025042639	XP_016445550.1	basic endochitinase [Nicotiana tabacum]	43.3962	5	265	29.2	8.65	0.538667	0.576667	0.677333	1.68333	1.101	1.42667	3.125	1.90925	2.1063
Nitab4.5_0002172g0040.1	1025250209	XP_016488865.1	uncharacterized protein LOC107808814 [Nicotiana tabacum]	15.625	1	192	21.1	9.36	0.767667	0.821667	0.702667	1.235	1.306	1.208	1.60877	1.58945	1.71917
Nitab4.5_0002232g0040.1	548578438	AGX01485.1	mitochondrial gamma aminobutyrate transaminase 1 [Nicotiana tabacum]	25	0	512	56.2	6.86	0.867333	0.928	0.941333	1.14133	1.10933	1.00533	1.31591	1.1954	1.06799
Nitab4.5_0003208g0020.1	1025379617	XP_016432872.1	reticulon-like protein B8 isoform X1 [Nicotiana tabacum]	16.5493	4	284	31.4	8.53	0.967667	1.03533	0.871333	1.06033	1.03167	1.089	1.09576	0.996458	1.24981
Nitab4.5_0003156g0110.1	1025362426	XP_016513067.1	probable linoleate 9S-lipoxygenase 5 [Nicotiana tabacum]	15.5213	3	844	96.2	5.81	1.03	1.102	0.965	0.956667	1.00467	0.923667	0.928803	0.911676	0.957168
Nitab4.5_0001570g0020.1	1025012536	XP_016441681.1	importin subunit beta-1-like [Nicotiana tabacum]	8.7256	5	871	96.1	4.7	1.04967	1.123	1.009	0.956333	0.927667	0.972333	0.911083	0.826061	0.96366
Nitab4.5_0001425g0100.1	1025225839	XP_016479958.1	cyanate hydratase isoform X1 [Nicotiana tabacum]	30.8642	5	162	18.3	6.2	0.931667	0.996667	0.941667	1.04533	0.984667	1.167	1.122	0.98796	1.23929
Nitab4.5_0001085g0020.1	1025264645	XP_016492030.1	glutathione S-transferase zeta class-like [Nicotiana tabacum]	27.3543	3	223	25.3	6.06	0.670667	0.717333	0.703	1.17767	1.17067	1.627	1.75596	1.63197	2.31437
Nitab4.5_0000273g0180.1	1025180486	XP_016472675.1	suberization-associated anionic peroxidase 1-like [Nicotiana tabacum]	24.8555	1	346	37.5	7.23	0.560667	0.599667	0.91	1.13833	1.15033	1.64833	2.03032	1.91829	1.81136
Nitab4.5_0007494g0040.1	1025313680	XP_016502530.1	non-specific lipid-transfer protein-like [Nicotiana tabacum]	15.3153	2	111	11.4	8.25	0.504	0.539	0.535667	1.363	1.51967	1.55367	2.70437	2.81942	2.90044
Nitab4.5_0000287g0320.1	1025055020	XP_016460444.1	non-specific lipid-transfer protein-like 1 [Nicotiana tabacum]	13.6	2	125	13.8	9.55	0.849667	0.908667	0.947	1.006	1.105	1.14067	1.18399	1.21607	1.20451
Nitab4.5_0005395g0010.1	1027859101	NP_001312349.1	polygalacturonase inhibitor 2-like precursor [Nicotiana tabacum]	28.6982	8	338	38.1	9.01	1.23867	1.32467	1.48367	0.617	0.630333	0.728	0.498116	0.475843	0.490676
Nitab4.5_0002256g0050.1	1025300674	XP_016504094.1	transmembrane emp24 domain-containing protein p24delta3-like [Nicotiana tabacum]	11.4679	1	218	24.4	8.09	0.884333	0.945667	0.815333	1.18	1.13	1.08133	1.33434	1.19492	1.32625
Nitab4.5_0002570g0010.1	1025041137	XP_016445179.1	pyruvate dehydrogenase E1 component subunit alpha-3, chloroplastic-like [Nicotiana tabacum]	11.7512	3	434	47.8	7.5	1.00367	1.073	0.935333	1.052	0.953333	1.01	1.04816	0.888475	1.07983
Nitab4.5_0002497g0060.1	1025303609	XP_016500048.1	conserved oligomeric Golgi complex subunit 2-like [Nicotiana tabacum]	3.19574	3	751	83.4	5.55	0.908	0.970667	0.868333	1.13267	1.04233	1.11467	1.24743	1.07383	1.28369
Nitab4.5_0002008g0030.1	1025052923	XP_016448045.1	CCR4-NOT transcription complex subunit 10-like [Nicotiana tabacum]	5.6713	5	864	93.8	7.3	0.971667	1.03867	0.972667	1.028	1.04233	0.97	1.05798	1.00353	0.997258
Nitab4.5_0001265g0080.1	1025099307	XP_016458625.1	exosome complex component RRP42-like [Nicotiana tabacum]	9.72222	2	288	30.2	4.86	0.865667	0.925333	0.903333	1.127	1.056	1.12767	1.30189	1.14121	1.24834
Nitab4.5_0003043g0020.1	1025243302	XP_016487181.1	uncharacterized protein LOC107807335 [Nicotiana tabacum]	6.53846	2	260	29.1	6.65	1.002	1.07067	1.111	0.948	0.912	0.930667	0.946108	0.851806	0.837684
Nitab4.5_0011307g0020.1	1025130849	XP_016464719.1	ABC transporter C family member 14-like [Nicotiana tabacum]	1.91672	2	1513	170.2	7.55	0.671667	0.717667	0.783333	1.327	1.24967	1.25467	1.97568	1.74129	1.6017
Nitab4.5_0001132g0010.1	1025165522	XP_016469948.1	pectin acetylesterase 8-like [Nicotiana tabacum]	6.96517	2	402	44.8	8.76	0.997	1.065	1.15267	0.886	0.951333	0.931333	0.888666	0.893271	0.807981
Nitab4.5_0000028g0180.1	1025359720	XP_016512389.1	blue copper protein-like [Nicotiana tabacum]	6.87023	1	262	26.3	8.34	0.474333	0.506667	0.732	1.35167	1.397	1.56267	2.84961	2.75724	2.13479
Nitab4.5_0000802g0160.1	1025050414	XP_016447460.1	60S acidic ribosomal protein P0-like [Nicotiana tabacum]	29.6875	2	320	34.1	5.24	0.877667	0.937333	0.868667	1.089	1.119	1.13033	1.24079	1.19381	1.30123
Nitab4.5_0001892g0070.1	1025099687	XP_016458713.1	L-ascorbate peroxidase 3, peroxisomal-like [Nicotiana tabacum]	15.3846	3	286	31.5	6.25	0.878	0.937667	0.842667	1.13367	1.114	1.15367	1.29119	1.18806	1.36907
Nitab4.5_0003983g0040.1	1025326942	XP_016505277.1	hsp70-Hsp90 organizing protein 2-like, partial [Nicotiana tabacum]	49.692	12	487	55.5	5.99	0.992667	1.06	0.908667	1.05033	1.05533	0.991	1.05809	0.995597	1.09061
Nitab4.5_0002466g0050.1	1025247900	XP_016488310.1	5'-nucleotidase domain-containing protein 4-like isoform X1 [Nicotiana tabacum]	5.27157	2	626	71.4	6.73	0.9	0.961	0.866667	1.15233	1.05833	1.06767	1.28037	1.10128	1.23192
Nitab4.5_0018146g0010.1	1025047063	XP_016446668.1	vesicle transport v-SNARE 12-like [Nicotiana tabacum]	4.97738	1	221	24.8	8.69	0.865667	0.924333	0.829667	1.135	1.10567	1.20767	1.31113	1.19618	1.4556
Nitab4.5_0000498g0140.1	1025085729	XP_016455705.1	glutathione S-transferase-like [Nicotiana tabacum]	12.2172	3	221	25.1	7.93	0.826333	0.882333	0.761667	1.11	1.148	1.329	1.34328	1.3011	1.74486
Nitab4.5_0001220g0030.1	1025109727	XP_016461187.1	CBS domain-containing protein CBSX1, chloroplastic-like [Nicotiana tabacum]	11.25	3	240	26	7.43	0.871333	0.930333	0.916667	1.10833	1.05867	1.13333	1.272	1.13794	1.23636
Nitab4.5_0000404g0110.1	1025125523	XP_016463875.1	probable xyloglucan endotransglucosylase/hydrolase protein 23 [Nicotiana tabacum]	12.5448	4	279	31.5	7.77	1.34467	1.43567	1.64167	0.568333	0.531667	0.512	0.422657	0.370327	0.311878
Nitab4.5_0000505g0030.1	1025280668	XP_016497107.1	flowering time control protein FPA [Nicotiana tabacum]	2.96703	3	910	101.7	7.88	0.951333	1.01567	1.02167	1.056	0.993	0.955333	1.11002	0.977683	0.935073
Nitab4.5_0000045g0340.1	1025135026	XP_016465411.1	GPI transamidase component PIG-T-like [Nicotiana tabacum]	5.90015	4	661	74.6	7.91	0.991667	1.05867	0.996667	0.990333	1	0.967	0.998655	0.944584	0.970234
Nitab4.5_0001463g0020.1	1025094392	XP_016457871.1	patellin-3-like [Nicotiana tabacum]	32.5048	5	523	59.3	5.08	0.978	1.044	0.939667	1.06933	1.05567	0.937333	1.09339	1.01117	0.997517
Nitab4.5_0004204g0040.1	1025078075	XP_016453805.1	probable 3-hydroxyisobutyrate dehydrogenase, mitochondrial [Nicotiana tabacum]	14.2045	5	352	37.6	8.09	0.910333	0.971667	1.01067	1.07333	1.07367	0.989667	1.17906	1.10497	0.979222
Nitab4.5_0006870g0040.1	1025375098	XP_016515739.1	nuclear pore complex protein NUP93A-like isoform X1 [Nicotiana tabacum]	10.0811	8	863	96.4	7.15	0.812	0.866667	0.786333	1.14367	1.14433	1.23767	1.40846	1.32038	1.57397
Nitab4.5_0000863g0060.1	1025097411	XP_016466927.1	bifunctional riboflavin biosynthesis protein RIBA 1, chloroplastic-like [Nicotiana tabacum]	4.16667	2	552	59.9	6.55	0.584667	0.624	0.660667	0.901667	1.34433	1.962	1.54219	2.15438	2.96973
Nitab4.5_0003423g0060.1	1025306678	XP_016500780.1	pyrophosphate--fructose 6-phosphate 1-phosphotransferase subunit alpha-like [Nicotiana tabacum]	31.6558	1	616	67.1	7.34	1.09533	1.169	0.978333	0.937	0.912333	0.916333	0.855447	0.780439	0.936627
Nitab4.5_0001175g0100.1	1025092954	XP_016457512.1	tankyrase-like [Nicotiana tabacum]	20.7171	3	251	27.2	6.54	0.907	0.968	0.829667	1.19633	1.15033	1.02033	1.319	1.18836	1.22981
Nitab4.5_0007560g0020.1	1025119019	XP_016462810.1	threonine synthase, chloroplastic-like [Nicotiana tabacum]	25.3333	12	525	58.1	8.18	0.902333	0.963	0.904	1.09367	1.09433	1.05333	1.21204	1.13638	1.16519
Nitab4.5_0002925g0010.1	1025178155	XP_016472072.1	60S ribosomal protein L7-4-like [Nicotiana tabacum]	59.0909	1	242	28.1	9.89	0.921	0.982667	0.932	1.065	1.08567	1.03333	1.15635	1.10482	1.10873
Nitab4.5_0003909g0020.1	1025393549	XP_016435818.1	polypyrimidine tract-binding protein homolog 3-like [Nicotiana tabacum]	13.8889	2	144	16.2	6.52	0.986	1.052	1.00333	1.04133	0.942333	0.946333	1.05612	0.895754	0.943189
Nitab4.5_0011373g0020.1	1025240977	XP_016486600.1	putative pentatricopeptide repeat-containing protein At1g13630 [Nicotiana tabacum]	1.48699	1	807	91.4	7.77	1.016	1.084	1.049	1.00333	0.961333	0.93	0.987533	0.886839	0.886559
Nitab4.5_0000130g0250.1	1025215006	XP_016480589.1	DNA topoisomerase 1-like isoform X1 [Nicotiana tabacum]	2.50284	2	879	97.8	9.45	0.663	0.707333	0.985333	1.15867	1.25533	1.25367	1.74761	1.77474	1.27233
Nitab4.5_0005737g0020.1	257664772	CBD09093.1	unnamed protein product [Nicotiana tabacum]	43.8462	1	260	29.5	4.82	0.907333	0.968	0.843333	1.07867	1.05	1.21133	1.18883	1.08471	1.43636
Nitab4.5_0003207g0080.1	116342	P1714.1	RecName: Full=Acidic endochitinase Q; AltName: Full=Pathogenesis-related protein Q; Short=PR-Q; Flags: Precursor	25.2964	4	253	27.6	5.25	0.583667	0.622667	0.636333	1.514	1.325	1.32333	2.59395	2.12794	2.07962
Nitab4.5_0002845g0050.1	1025377892	XP_016432440.1	uncharacterized protein LOC107759083 [Nicotiana tabacum]	11.7438	7	562	62.2	5.34	0.854667	0.911667	0.857667	1.20567	1.09167	1.09333	1.41069	1.19744	1.27478
Nitab4.5_0001800g0050.1	1025217491	XP_016481228.1	inner membrane protein PPF-1, chloroplastic-like [Nicotiana tabacum]	8.96861	4	446	48.8	9.31	1.08567	1.158	1.03233	0.905333	0.959	0.873333	0.833896	0.828152	0.84598
Nitab4.5_0001170g0200.1	1025357753	XP_016511918.1	quinone oxidoreductase PIG3-like [Nicotiana tabacum]	26.4615	9	325	34.6	7.66	0.916333	0.977333	0.971333	1.086	1.06167	1.00833	1.18516	1.08629	1.03809
Nitab4.5_0000105g0150.1	1025196734	XP_016476002.1	phosducin-like protein 3 [Nicotiana tabacum]	11.0672	2	253	28.5	4.84	0.838	0.893667	0.723	1.10033	1.17133	1.31733	1.31305	1.3107	1.82204
Nitab4.5_0010547g0050.1	1025232470	XP_016484492.1	PGR5-like protein 1B, chloroplastic [Nicotiana tabacum]	14.2857	4	329	36.6	5.88	1.04767	1.117	1.02333	0.981	0.956333	0.868333	0.936367	0.856162	0.848534
Nitab4.5_0000416g0240.1	1027852758	NP_001312815.1	chitotriosidase-1-like precursor [Nicotiana tabacum]	21.4286	4	378	42	8.92	0.85	0.906	1.03933	1.07867	1.04333	1.116	1.26902	1.15158	1.07377
Nitab4.5_0005135g0030.1	1025076015	XP_016453294.1	cysteine proteinase inhibitor 5-like [Nicotiana tabacum]	32.5203	5	123	13.4	9.99	0.658	0.701333	0.723	1.36733	1.44833	1.12167	2.07801	2.06511	1.55141
Nitab4.5_0005842g0040.1	1025304124	XP_016500175.1	DEAD-box ATP-dependent RNA helicase 20-like [Nicotiana tabacum]	11.7647	2	646	70.1	9.66	1.01767	1.08467	1.10833	0.881667	0.976333	0.913	0.866361	0.900123	0.823759
Nitab4.5_0012484g0020.1	1025388035	XP_016434436.1	prohibitin-3, mitochondrial [Nicotiana tabacum]	32.2581	1	279	30.5	9.14	0.922	0.982667	0.940667	1.07533	1.06733	1.045	1.16631	1.08616	1.11091
Nitab4.5_0000229g0030.1	1025079272	XP_016454110.1	protein SIEVE ELEMENT OCCLUSION B-like isoform X1 [Nicotiana tabacum]	39.0921	4	793	90.8	6.81	1.05833	1.12767	1.14133	0.936667	0.935333	0.818667	0.885039	0.829441	0.71729
Nitab4.5_0001189g0030.1	1025231001	XP_016484128.1	cytochrome b-c1 complex subunit Rieske-1, mitochondrial [Nicotiana tabacum]	19.1176	2	272	29.7	8.46	0.947667	1.00967	0.942333	1.02667	0.998333	1.074	1.08336	0.988775	1.13972
Nitab4.5_0002183g0050.1	520992994	AGP25522.1	ribulose-1,5-bisphosphate carboxylase/oxygenase large subunit, partial (chloroplast) [Nicotiana tabacum]	54.0724	1	442	49	6.76	1.122	1.19533	0.952667	0.926333	0.934	0.879667	0.825609	0.781372	0.923373
Nitab4.5_0007166g0030.1	1025395411	XP_016436286.1	stem-specific protein TSJT1-like [Nicotiana tabacum]	50.5976	1	251	27.3	6.64	1.11467	1.18733	1.06767	0.951667	0.803	0.849333	0.853768	0.676305	0.795504
Nitab4.5_0001526g0120.1	1025223475	XP_016482754.1	importin beta-like SAD2 [Nicotiana tabacum]	22.1256	6	1035	118.8	5.02	1.02333	1.09	0.951667	0.945333	1.02867	1.02867	0.923779	0.943731	1.08091
Nitab4.5_0002100g0150.1	1025299618	XP_016501303.1	sedoheptulose-1,7-bisphosphatase, chloroplastic-like [Nicotiana tabacum]	35.443	4	395	42.8	6.29	1.10167	1.17333	0.979667	0.905	0.965	0.895	0.821483	0.822443	0.913576
Nitab4.5_0003542g0070.1	393191327	AFN06072.1	sieve element occlusion protein 1 [Nicotiana tabacum]	25.7302	4	719	82.5	6.39	1.05867	1.12733	1.17367	0.943333	0.925333	0.796333	0.891058	0.820816	0.6785
Nitab4.5_0009851g0010.1	1025107191	XP_016460543.1	LOW QUALITY PROTEIN: brefeldin A-inhibited guanine nucleotide-exchange protein 1 [Nicotiana tabacum]	1.1655	2	1716	192.1	6.24	0.855	0.910333	0.965	0.961333	1.07967	1.20967	1.12437	1.18601	1.25354
Nitab4.5_0010618g0040.1	1025298150	XP_016499240.1	protein CutA, chloroplastic-like [Nicotiana tabacum]	3.51759	1	199	22	8.88	0.855333	0.910667	0.962667	1.20867	1.022	1.102	1.41309	1.12225	1.14474
Nitab4.5_0000620g0090.1	1025069290	XP_016451636.1	monothiol glutaredoxin-S15, mitochondrial-like [Nicotiana tabacum]	20	1	170	18.8	6.8	0.804667	0.856667	0.843	1.19033	1.09367	1.215	1.47929	1.27665	1.44128
Nitab4.5_0004042g0010.1	1025219013	XP_016481631.1	50S ribosomal protein L13, chloroplastic-like [Nicotiana tabacum]	21.1618	5	241	27.3	9.92	1.053	1.121	1.034	0.920333	0.97	0.901	0.874011	0.865299	0.871373
Nitab4.5_0004108g0020.1	1027854522	NP_001313066.1	aquaporin PIP2-7-like [Nicotiana tabacum]	22.6481	4	287	30.8	8.07	1.11167	1.18333	1.18033	0.903667	0.874333	0.772	0.812894	0.738873	0.654053
Nitab4.5_0004344g0030.1	1025041854	XP_016445355.1	two pore calcium channel protein 1A [Nicotiana tabacum]	7.21088	3	735	84.9	5.27	1.13267	1.20567	1.055	0.922333	0.862333	0.882333	0.814303	0.715234	0.836335
Nitab4.5_0000233g0220.1	1025133482	XP_016465159.1	probable tRNA N6-adenosine threonylcarbamoyltransferase [Nicotiana tabacum]	16.474	4	346	37.9	6.13	0.947333	1.00833	1.00467	1.01467	1.022	1.028	1.07108	1.01355	1.02322
Nitab4.5_0000099g0080.1	1025357389	XP_016511826.1	peroxidase 12-like [Nicotiana tabacum]	25.9887	6	354	38.6	7.9	0.290333	0.309	0.322	2.05067	1.42167	1.60867	7.06315	4.60086	4.99586
Nitab4.5_0000515g0130.1	1025064743	XP_016450498.1	inosine-5'-monophosphate dehydrogenase 2-like [Nicotiana tabacum]	10.02	5	499	53.2	6.84	0.892	0.949333	0.979667	1.07067	1.05133	1.07	1.2003	1.10744	1.09221
Nitab4.5_0001170g0080.1	11465970	NP_054512.1	cytochrome f (plastid) [Nicotiana tabacum]	31.25	7	320	35.2	9.07	1.084	1.15367	1.02867	0.996333	0.931	0.835667	0.919127	0.806992	0.812378
Nitab4.5_0000588g0330.1	1025304805	XP_016500340.1	ubiquitin-60S ribosomal protein L40 [Nicotiana tabacum]	55.4688	1	128	14.7	9.92	0.840667	0.894667	0.884	0.616	1.383	1.49767	0.732752	1.54583	1.69419
Nitab4.5_0007474g0020.1	1025076276	XP_016453362.1	stearoyl-[acyl-carrier-protein] 9-desaturase, chloroplastic [Nicotiana tabacum]	18.481	2	395	45.1	6.76	0.878	0.934333	0.820667	1.08867	1.18967	1.11433	1.23994	1.27328	1.35784
Nitab4.5_0005161g0050.1	1025059063	XP_016449077.1	nuclear transport factor 2-like [Nicotiana tabacum]	23.5772	2	123	13.7	6.35	1.01333	1.07833	1.114	0.892	0.967	0.937667	0.880263	0.896754	0.841712
Nitab4.5_0000795g0060.1	1025178749	XP_016472224.1	beta-glucosidase 47-like [Nicotiana tabacum]	9.07336	2	518	59.3	5.69	0.469	0.499	0.513	1.39967	1.45233	1.682	2.98436	2.91049	3.27875
Nitab4.5_0000621g0140.1	1025313973	XP_016502607.1	26S proteasome non-ATPase regulatory subunit 2 homolog A-like [Nicotiana tabacum]	27.7778	2	900	98.7	5.25	0.927667	0.987	0.921667	1.08533	1.06267	1.062	1.16996	1.07666	1.15226
Nitab4.5_0000044g0360.1	1025076563	XP_016453439.1	putative E3 ubiquitin-protein ligase XBAT35 isoform X1 [Nicotiana tabacum]	2.19124	1	502	54.7	6.99	0.938667	0.998667	1.04567	0.915667	1.12733	0.992	0.975497	1.12884	0.948677
Nitab4.5_0000912g0270.1	1025046999	XP_016446652.1	ribulose bisphosphate carboxylase small chain, chloroplastic-like [Nicotiana tabacum]	35	1	180	20.3	7.71	1.211	1.28833	0.979667	0.808333	0.892333	0.908667	0.667492	0.692626	0.927526
Nitab4.5_0000206g0130.1	1025358393	XP_016512066.1	DNA-binding protein DDB_G0278111-like isoform X1 [Nicotiana tabacum]	5.55556	1	144	16.7	9.38	0.868	0.923333	0.794667	1.185	1.09367	1.20867	1.36521	1.18448	1.52097
Nitab4.5_0000297g0150.1	1025409516	XP_016439172.1	chlorophyll a-b binding protein 13, chloroplastic-like [Nicotiana tabacum]	2.98507	1	268	29	5.12	1.022	1.08667	0.956333	0.940667	0.930667	1.154	0.920417	0.856442	1.20669
Nitab4.5_0000116g0470.1	1025105364	XP_016460121.1	exocyst complex component SEC15B-like isoform X3 [Nicotiana tabacum]	12.375	9	800	90.7	6.34	0.995667	1.05867	0.922667	1.021	0.994333	1.04167	1.02544	0.939232	1.12897
Nitab4.5_0000273g0180.1	1025112932	XP_016461827.1	suberization-associated anionic peroxidase-like [Nicotiana tabacum]	19.3642	2	346	37.6	5.74	0.491	0.522	0.913333	1.162	1.08767	1.833	2.3666	2.08365	2.00693
Nitab4.5_0001936g0050.1	1025253856	XP_016485705.1	uncharacterized protein LOC107806105 [Nicotiana tabacum]	35.3982	4	226	25.4	8.85	0.966333	1.02733	0.966667	1.017	1.06533	0.969333	1.05243	1.03699	1.00276
Nitab4.5_0000373g0210.1	1025185944	XP_016474006.1	proline--tRNA ligase, cytoplasmic isoform X1 [Nicotiana tabacum]	27.2366	1	503	57	6.58	1.00967	1.07333	1.01467	0.969	0.969667	0.994	0.959723	0.903416	0.979632
Nitab4.5_0010734g0030.1	1025334173	XP_016512750.1	glutamate--tRNA ligase, cytoplasmic-like [Nicotiana tabacum]	18.6235	2	741	84	7.44	0.925333	0.983667	0.876333	1.109	1.01233	1.14033	1.19849	1.02914	1.30126
Nitab4.5_0000613g0230.1	1025207337	XP_016478670.1	14 kDa zinc-binding protein-like [Nicotiana tabacum]	32.9114	1	158	17.6	8.03	0.916667	0.974333	0.868	1.08	1.09467	1.11867	1.17818	1.1235	1.28879
Nitab4.5_0005249g0010.1	1025202072	XP_016477336.1	ferredoxin--nitrite reductase, chloroplastic-like isoform X1 [Nicotiana tabacum]	17.8631	4	599	67	6.57	0.802	0.852333	0.816	1.199	1.16333	1.17833	1.49501	1.36488	1.44404
Nitab4.5_0000573g0110.1	1025057130	XP_016448599.1	peptidyl-prolyl cis-trans isomerase CYP18-2 [Nicotiana tabacum]	28.6585	4	164	18.2	8.46	0.962	1.02233	0.976	1.05467	1.02133	0.971333	1.09633	0.999022	0.995219
Nitab4.5_0009921g0010.1	1025130435	XP_016464648.1	40S ribosomal protein S25-like [Nicotiana tabacum]	40	5	115	12.8	10.59	0.947	1.00633	1.026	1.02933	1.05567	0.986667	1.08694	1.04902	0.961663
Nitab4.5_0000244g0290.1	1025252307	XP_016489398.1	FGGY carbohydrate kinase domain-containing protein-like [Nicotiana tabacum]	11.9237	7	629	69.1	6.2	1.112	1.18167	1.13767	0.915	0.850667	0.822667	0.822842	0.719887	0.723117
Nitab4.5_0007206g0030.1	19863	CAA4813.1	chitinase precursor (AA -23 to 306) [Nicotiana tabacum]	39.5137	2	329	35.1	8.02	0.756333	0.803667	1.13633	0.960667	0.947667	1.41667	1.27016	1.17918	1.2467
Nitab4.5_0000631g0070.1	1025096539	XP_016464575.1	uncharacterized protein LOC107787498 [Nicotiana tabacum]	2.62172	1	267	31.2	5.99	1.07067	1.13767	1.109	0.940333	0.875333	0.839333	0.878269	0.769411	0.756838
Nitab4.5_0004015g0030.1	1025325108	XP_016504831.1	2-dehydro-3-deoxyphosphooctonate aldolase 1 [Nicotiana tabacum]	26.8966	5	290	31.8	7.06	0.959	1.019	1.059	1.04067	1.01133	0.907667	1.08516	0.992476	0.857098
Nitab4.5_0005616g0020.1	1025240034	XP_016486353.1	patellin-3-like [Nicotiana tabacum]	31.74	6	523	59.2	5.2	0.944333	1.00333	0.935333	1.09333	1.10433	0.944333	1.15778	1.10066	1.00962
Nitab4.5_0003698g0050.1	1025279724	XP_016495165.1	probable 26S proteasome non-ATPase regulatory subunit 3 [Nicotiana tabacum]	26.8839	0	491	55.6	8.15	0.947	1.006	0.977333	1.038	0.946333	1.13033	1.09609	0.940689	1.15655
Nitab4.5_0001239g0060.1	1025364817	XP_016513679.1	probable inactive receptor kinase At1g27190 [Nicotiana tabacum]	15.2824	2	602	66.4	7.31	0.99	1.05167	0.947667	1.051	1.03367	0.977333	1.06162	0.982884	1.0313
Nitab4.5_0001215g0050.1	1025161149	XP_016469260.1	coiled-coil domain-containing protein 124-like [Nicotiana tabacum]	13.4199	2	231	26.7	9.17	1.07567	1.14267	0.995667	1.004	0.943667	0.908333	0.933375	0.825846	0.912287
Nitab4.5_0000005g0230.1	1025097697	XP_016467612.1	B-cell receptor-associated protein 31-like [Nicotiana tabacum]	18.018	2	222	25.1	9.42	0.927	0.984667	0.911	1.089	0.95	1.233	1.17476	0.964793	1.35346
Nitab4.5_0003770g0040.1	1025034362	XP_016443492.1	probable signal peptidase complex subunit 2 [Nicotiana tabacum]	18.8482	3	191	21.5	9.26	0.874333	0.928667	0.852667	1.11733	1.11333	1.16433	1.27793	1.19885	1.36552
Nitab4.5_0000214g0020.1	1025186178	XP_016474059.1	inositol-3-phosphate synthase-like [Nicotiana tabacum]	2.15686	1	510	56.4	5.77	0.810667	0.861	0.863333	1.102	0.975	1.38167	1.35938	1.1324	1.60039
Nitab4.5_0002216g0020.1	1025086747	XP_016455957.1	farnesyl pyrophosphate synthase 1-like [Nicotiana tabacum]	26.3158	4	342	39.5	5.41	0.833	0.884667	0.924	1.011	0.985	1.368	1.21369	1.11341	1.48052
Nitab4.5_0000169g0010.1	1025318495	XP_016509803.1	importin subunit alpha-2-like [Nicotiana tabacum]	25.1327	2	565	62.8	5.82	0.919667	0.976667	0.875667	1.07533	1.08233	1.10433	1.16926	1.10819	1.26113
Nitab4.5_0003489g0010.1	1025359983	XP_016512455.1	GDSL esterase/lipase APG-like [Nicotiana tabacum]	29.661	1	354	38.2	8.13	0.657667	0.698333	0.695667	1.30933	1.48533	1.14167	1.99088	2.12697	1.64111
Nitab4.5_0007542g0010.1	1025235461	XP_016485239.1	putative H/ACA ribonucleoprotein complex subunit 1-like protein 1 [Nicotiana tabacum]	3.7037	1	189	19.8	11.34	0.858	0.911	0.884667	1.14533	1.15933	1.06333	1.33489	1.27259	1.20196
Nitab4.5_0001756g0210.1	1025183310	XP_016473403.1	peptidyl-prolyl cis-trans isomerase FKBP18, chloroplastic-like [Nicotiana tabacum]	12.8889	3	225	24.7	9.47	1.10133	1.16933	1.023	0.94	0.923667	0.888333	0.853511	0.789909	0.868361
Nitab4.5_0000194g0140.1	1025326480	XP_016505158.1	pathogenesis-related protein STH-2-like [Nicotiana tabacum]	89.375	2	160	17.6	5.58	1.055	1.12	1.13733	0.819333	0.852	1.045	0.776619	0.760714	0.918816
Nitab4.5_0007474g0030.1	1025061569	XP_016449712.1	probable prefoldin subunit 2 [Nicotiana tabacum]	52.0833	7	144	16.2	5.47	0.927	0.984	0.875	1.049	1.02467	1.20933	1.13161	1.04133	1.3821
Nitab4.5_0000822g0030.1	1025057616	XP_016448717.1	putative late blight resistance protein homolog R1A-10 [Nicotiana tabacum]	9.13242	8	876	100	7.52	0.954667	1.01333	0.905667	1.05133	1.018	1.076	1.10126	1.00461	1.18808
Nitab4.5_0005329g0040.1	1025384874	XP_016433631.1	non-specific lipid-transfer protein 2-like [Nicotiana tabacum]	39.4737	2	114	11.6	8.78	0.799	0.848	0.73	1.17867	1.31467	1.15467	1.47518	1.55031	1.58174
Nitab4.5_0005950g0010.1	1025090512	XP_016456872.1	ran guanine nucleotide release factor-like [Nicotiana tabacum]	27.6699	2	206	22.1	4.64	0.995333	1.05633	1.02667	0.998	1.02233	0.905667	1.00268	0.967813	0.882143
Nitab4.5_0004177g0010.1	1025012507	XP_016441673.1	leucine-rich repeat receptor-like serine/threonine/tyrosine-protein kinase SOBIR1 [Nicotiana tabacum]	2.35849	1	636	70.9	9.04	0.872667	0.926	1.13733	0.914	1.095	1.06333	1.04736	1.18251	0.934936
Nitab4.5_0005595g0010.1	1025246256	XP_016487908.1	cullin-1-like isoform X2 [Nicotiana tabacum]	7.95148	3	742	86.3	7.33	0.955667	1.014	0.930333	1.035	0.972667	1.11567	1.08301	0.959237	1.19921
Nitab4.5_0003618g0050.1	1025194784	XP_016475128.1	peptide methionine sulfoxide reductase B1, chloroplastic-like [Nicotiana tabacum]	16.6667	2	198	21.7	8.98	1.03767	1.101	0.908667	1.052	1.02933	0.902333	1.01381	0.934908	0.99303
Nitab4.5_0002224g0020.1	1025107944	XP_016460725.1	5'-nucleotidase domain-containing protein 4-like [Nicotiana tabacum]	5.12821	3	624	71.4	7.9	0.820667	0.870667	0.807333	1.21267	1.11167	1.17167	1.47766	1.2768	1.45128
Nitab4.5_0004172g0030.1	1025129327	XP_016464484.1	phenylalanine--tRNA ligase alpha subunit, cytoplasmic-like [Nicotiana tabacum]	18.4805	5	487	56.3	8.47	0.97	1.029	0.907333	0.97	1.03833	1.122	1	1.00907	1.23659
Nitab4.5_0000999g0110.1	1025342664	XP_016508656.1	isovaleryl-CoA dehydrogenase, mitochondrial-like [Nicotiana tabacum]	18.5366	7	410	44.8	7.12	0.966	1.02467	1.07667	1.039	0.961667	0.960667	1.07557	0.938517	0.89226
Nitab4.5_0000795g0090.1	1025301952	XP_016499642.1	vacuole membrane protein KMS1-like [Nicotiana tabacum]	5.66038	2	424	47.8	9.57	0.949667	1.00733	0.903	1.064	1.044	1.07133	1.12039	1.0364	1.18642
Nitab4.5_0001831g0130.1	1025308384	XP_016501197.1	UDP-glucuronic acid decarboxylase 6 [Nicotiana tabacum]	36.1272	3	346	39	8.47	0.895	0.949333	0.810333	1.155	1.075	1.10633	1.2905	1.13237	1.36528
Nitab4.5_0011930g0020.1	1025157441	XP_016468641.1	probable NADH dehydrogenase [ubiquinone] 1 alpha subcomplex subunit 12 [Nicotiana tabacum]	53.1646	4	158	18.5	8.54	0.796667	0.845	0.753	1.03533	1.154	1.46567	1.29958	1.36568	1.94644
Nitab4.5_0000581g0170.1	1025386492	XP_016434043.1	putative ABC transporter C family member 15 isoform X1 [Nicotiana tabacum]	0.47749	1	1466	166	8	1.094	1.16033	1.03167	0.846667	0.921333	0.974333	0.773918	0.794025	0.944426
Nitab4.5_0005225g0020.1	1025191565	XP_016475284.1	aldehyde dehydrogenase family 7 member B4-like [Nicotiana tabacum]	35.0394	2	508	54.6	5.85	1.047	1.11033	1.12633	0.94	0.920667	0.889333	0.897803	0.82918	0.789583
Nitab4.5_0013227g0020.1	1025208212	XP_016478867.1	phospholipase A1-IIdelta-like [Nicotiana tabacum]	8.08511	4	470	52.5	5.25	1.14633	1.21567	1.149	0.822333	0.857	0.826	0.71736	0.704963	0.718886
Nitab4.5_0011492g0030.1	1025325396	XP_016504903.1	glutaredoxin [Nicotiana tabacum]	28.7037	1	108	11.3	7.87	1.06033	1.12433	1.18367	0.894667	0.814667	1.016	0.84376	0.724578	0.85835
Nitab4.5_0000006g0310.1	1025332251	XP_016506587.1	protein usf-like [Nicotiana tabacum]	23.3449	2	287	31.1	6.55	0.812333	0.861333	0.813333	1.21067	1.13467	1.17733	1.49036	1.31734	1.44754
Nitab4.5_0002827g0010.1	1025166536	XP_016470108.1	ATP synthase gamma chain, chloroplastic-like [Nicotiana tabacum]	14.8541	5	377	41.4	7.71	1.155	1.22467	0.955667	0.879667	0.843	1.02067	0.761616	0.688351	1.06802
Nitab4.5_0001600g0010.1	1025327214	XP_016505346.1	membrane steroid-binding protein 2-like isoform X1 [Nicotiana tabacum]	15.261	2	249	27	4.63	0.829	0.879	0.858333	1.18033	1.129	1.14833	1.4238	1.28441	1.33786
Nitab4.5_0002978g0030.1	1025305516	XP_016500513.1	glycine-rich RNA-binding protein-like [Nicotiana tabacum]	81.6568	5	169	17.1	8.12	0.917667	0.973	1.09633	1.08533	0.991	0.947333	1.18271	1.0185	0.864092
Nitab4.5_0006614g0010.1	1025315843	XP_016503071.1	heme-binding protein 2-like [Nicotiana tabacum]	36.5217	9	230	26	7.84	1.096	1.162	1.115	0.846667	0.941333	0.867667	0.772506	0.810098	0.778176
Nitab4.5_0002466g0020.1	1025305405	XP_016500494.1	PTI1-like tyrosine-protein kinase 3 isoform X1 [Nicotiana tabacum]	34.6479	6	355	39.9	7.2	1.07067	1.135	1.00233	0.932667	0.948667	0.948667	0.871108	0.83583	0.946458
Nitab4.5_0000295g0150.1	1025224378	XP_016482987.1	elongation factor Tu, mitochondrial-like [Nicotiana tabacum]	38.565	2	446	49	6.92	0.754667	0.8	0.769	1.28333	1.21767	1.16267	1.70053	1.52208	1.51192
Nitab4.5_0013428g0010.1	1025354077	XP_016510986.1	glutathionyl-hydroquinone reductase YqjG-like isoform X1 [Nicotiana tabacum]	29.5265	2	359	41.2	7.03	0.782667	0.829667	0.750333	1.25	1.19933	1.21933	1.5971	1.44556	1.62506
Nitab4.5_0000129g0030.1	1025053566	XP_016448209.1	homoserine kinase-like [Nicotiana tabacum]	6.77083	2	384	40.1	6.93	0.877333	0.93	0.833667	1.179	1.12467	1.05867	1.34384	1.20932	1.26989
Nitab4.5_0000240g0040.1	1025233433	XP_016484732.1	3-oxoacyl-[acyl-carrier-protein] reductase 4-like [Nicotiana tabacum]	4.95356	1	323	34.1	8.97	0.745	0.789667	1.09367	1.122	1.06633	1.07667	1.50604	1.35036	0.984456
Nitab4.5_0000426g0150.1	1025089081	XP_016456527.1	60S ribosomal protein L35-like [Nicotiana tabacum]	36.5854	0	123	14.2	10.92	0.879667	0.932333	0.896	1.13233	1.12367	1.06133	1.28723	1.20522	1.18452
Nitab4.5_0003324g0120.1	1025338851	XP_016507692.1	uncharacterized protein LOC107825356 [Nicotiana tabacum]	19.9095	6	663	73.7	6.25	0.924667	0.98	1.103	0.997	0.972	1.05333	1.07823	0.991837	0.954971
Nitab4.5_0002234g0080.1	1025199548	XP_016476716.1	lysophospholipid acyltransferase 1-like [Nicotiana tabacum]	4.10367	2	463	52	9.07	0.976333	1.03467	1.01267	1.036	0.965333	1.00367	1.06111	0.93299	0.991113
Nitab4.5_0001017g0080.1	1025171337	XP_016470916.1	peroxisomal membrane protein PEX14-like isoform X1 [Nicotiana tabacum]	5.16252	3	523	56.8	5.63	0.965333	1.023	1.006	1.085	0.959333	0.939	1.12396	0.937765	0.9334
Nitab4.5_0000492g0100.1	1025182766	XP_016473256.1	outer envelope protein 80, chloroplastic-like isoform X1 [Nicotiana tabacum]	15.2422	8	702	76.3	7.88	0.893	0.946333	0.980667	1.09967	1.07833	1.00533	1.23143	1.13949	1.02515
Nitab4.5_0002322g0120.1	1025006428	XP_016490104.1	proline--tRNA ligase, cytoplasmic-like [Nicotiana tabacum]	37.3308	9	517	58.8	7.06	0.972	1.03	1.05367	1.015	1.00867	0.971667	1.04424	0.979288	0.922177
Nitab4.5_0007065g0010.1	1025285030	XP_016495961.1	glycine-rich protein-like [Nicotiana tabacum]	14.5299	2	117	12.2	8.16	0.810667	0.859	0.824667	1.11933	1.12633	1.27967	1.38076	1.31121	1.55174
Nitab4.5_0001499g0090.1	1025312915	XP_016502338.1	uncharacterized protein LOC107820549 [Nicotiana tabacum]	12.2353	5	425	48.1	8.4	0.973	1.031	0.944667	0.990667	0.999	1.10733	1.01816	0.968962	1.17219
Nitab4.5_0001675g0090.1	1025094360	XP_016457863.1	peroxisomal and mitochondrial division factor 2-like [Nicotiana tabacum]	15.2542	5	295	32.7	4.92	0.799667	0.847333	0.726	1.24833	1.17767	1.25133	1.56107	1.38985	1.7236
Nitab4.5_0004776g0020.1	1025253164	XP_016483987.1	multicopper oxidase LPR1-like [Nicotiana tabacum]	7.53065	2	571	65.3	8.6	0.553667	0.586667	0.698	1.36933	1.485	1.27867	2.47321	2.53125	1.8319
Nitab4.5_0000919g0030.1	1025101248	XP_016459097.1	glucan endo-1,3-beta-glucosidase 5-like [Nicotiana tabacum]	12.115	3	487	52.7	5.57	0.805667	0.853667	0.944	1.16733	1.17167	1.03867	1.4489	1.37251	1.10028
Nitab4.5_0006815g0020.1	1025145373	XP_016467102.1	26S proteasome non-ATPase regulatory subunit 2 homolog A-like [Nicotiana tabacum]	20.5596	1	822	90	5.39	0.815333	0.863667	0.832	1.15867	1.349	1.01633	1.4211	1.56195	1.22155
Nitab4.5_0001179g0020.1	1025091511	XP_016457136.1	PITH domain-containing protein 1-like [Nicotiana tabacum]	14.2157	2	204	22.5	5.4	0.860333	0.911333	0.889	1.248	1.08867	1.04733	1.4506	1.19459	1.1781
Nitab4.5_0000023g0680.1	1025108868	XP_016460966.1	calcium-dependent protein kinase 32-like [Nicotiana tabacum]	7.92453	1	530	60.1	6.74	0.917	0.971333	0.891	1.08533	1.10433	1.04333	1.18357	1.13693	1.17097
Nitab4.5_0000305g0170.1	1025089605	XP_016456647.1	GDSL esterase/lipase At4g01130-like [Nicotiana tabacum]	8.42105	3	380	41.7	8.21	0.996	1.055	1.098	0.981333	0.933333	0.867333	0.985274	0.884676	0.789921
Nitab4.5_0000048g0050.1	1025357901	XP_016511957.1	protein FATTY ACID EXPORT 3, chloroplastic-like isoform X1 [Nicotiana tabacum]	24.2424	2	330	35.7	8.41	0.839	0.888667	0.828	1.27167	1.139	1.10167	1.51569	1.2817	1.33052
Nitab4.5_0003092g0030.1	1025090863	XP_016456971.1	protoporphyrinogen oxidase, chloroplastic-like [Nicotiana tabacum]	6.79785	3	559	60.1	9.19	0.89	0.942333	0.895667	1.048	1.12067	1.11033	1.17753	1.18925	1.23967
Nitab4.5_0002300g0010.1	662706317	AIE76378.1	cysteine protease inhibitor [Nicotiana tabacum]	41.8367	3	98	10.8	6.07	0.965333	1.022	0.938	1.03367	1.05133	1.07333	1.07079	1.0287	1.14428
Nitab4.5_0004535g0010.1	1025031289	XP_016494707.1	probable cyclic nucleotide-gated ion channel 5 [Nicotiana tabacum]	2.18579	2	732	83.5	8.88	0.92	0.974	0.967333	1.043	1.08133	1.03033	1.1337	1.1102	1.06513
Nitab4.5_0006635g0040.1	1025127554	XP_016464193.1	aldose 1-epimerase-like isoform X2 [Nicotiana tabacum]	10.3933	2	356	39.2	9.41	0.75	0.794	0.813	1.15233	1.27933	1.23467	1.53644	1.61125	1.51866
Nitab4.5_0000229g0030.1	393191329	AFN06073.1	sieve element occlusion protein 2 [Nicotiana tabacum]	39.313	4	786	90.1	6.8	1.06967	1.13233	1.16733	0.948333	0.927	0.767667	0.886569	0.818664	0.657624
Nitab4.5_0001160g0020.1	1025415252	XP_016440600.1	65-kDa microtubule-associated protein 1-like [Nicotiana tabacum]	10.8621	5	580	65.2	5.16	0.990333	1.04833	0.938	0.974	1.04567	1.026	0.983507	0.997456	1.09382
Nitab4.5_0003660g0050.1	1025025780	XP_016442589.1	ATP synthase subunit gamma, mitochondrial-like [Nicotiana tabacum]	24.6537	2	361	39.9	8.09	0.854333	0.904333	0.815	1.17667	1.08733	1.20167	1.37729	1.20236	1.47444
Nitab4.5_0000798g0110.1	1025023619	XP_016442128.1	RNA polymerase II transcriptional coactivator KELP-like [Nicotiana tabacum]	10	2	170	19.4	4.96	0.814667	0.862333	0.855333	1.188	1.061	1.23833	1.45827	1.23038	1.44778
Nitab4.5_0002527g0010.1	1025290986	XP_016497481.1	uncharacterized protein DKFZp434B061-like [Nicotiana tabacum]	8.59729	2	442	47.6	9.99	1.026	1.086	1.16333	0.97	0.913333	0.801	0.945419	0.841007	0.688539
Nitab4.5_0000309g0040.1	1025048382	XP_016446975.1	auxin-induced protein PCNT115-like [Nicotiana tabacum]	22.1902	1	347	38	6.24	0.987333	1.045	0.974667	0.964	0.948667	1.02633	0.976367	0.907815	1.05301
Nitab4.5_0000019g0250.1	20030	CAA4293.1	23-kDa polypeptide of photosystem II oxygen-evolving complex [Nicotiana tabacum]	33.0827	2	266	28.7	8.21	1.151	1.218	1.041	0.838333	0.896333	0.9	0.728352	0.735906	0.864553
Nitab4.5_0001520g0050.1	1025067902	XP_016451285.1	protein BOBBER 1-like [Nicotiana tabacum]	30.1003	2	299	33.7	5.31	1.05967	1.12133	0.989	0.997	0.978	0.921667	0.940862	0.872176	0.931918
Nitab4.5_0000170g0060.1	1025141151	XP_016466387.1	sucrose synthase [Nicotiana tabacum]	22.4845	2	805	92.6	6.47	0.823333	0.871	0.914333	1.249	0.948	1.176	1.517	1.0884	1.28618
Nitab4.5_0001748g0080.1	1025348632	XP_016510118.1	reticulon-like protein B2 [Nicotiana tabacum]	12.9921	3	254	28.6	6.95	0.893	0.944667	0.868333	1.06667	1.144	1.11233	1.19448	1.21101	1.281
Nitab4.5_0000402g0150.1	1025056511	XP_016448442.1	8-hydroxygeraniol dehydrogenase-like [Nicotiana tabacum]	15.3203	2	359	38.7	6.52	0.982333	1.039	0.929333	0.951	1.06933	1.04667	0.968103	1.02919	1.12626
Nitab4.5_0003534g0050.1	1025293618	XP_016498108.1	thioredoxin domain-containing protein 9 homolog [Nicotiana tabacum]	15.2381	3	210	24.2	6.19	1.04667	1.107	0.924667	0.975	0.967667	1.1	0.931529	0.874134	1.18962
Nitab4.5_0006985g0020.1	1027853382	NP_001312646.1	aquaporin TIP2-1-like [Nicotiana tabacum]	7.66129	2	248	24.9	5.69	1.29033	1.36433	1.27033	0.716333	0.695667	0.723333	0.555154	0.509895	0.569404
Nitab4.5_0000259g0080.1	1025198268	XP_016476390.1	UDP-glycosyltransferase 89A2-like [Nicotiana tabacum]	10.1075	4	465	51.4	6.4	0.856667	0.905667	0.882333	1.09233	1.06533	1.21133	1.2751	1.1763	1.37287
Nitab4.5_0020335g0010.1	1025327320	XP_016505373.1	PRA1 family protein F2-like [Nicotiana tabacum]	35.7143	4	182	20.4	9.09	1.18933	1.25733	1.53067	0.760333	0.702667	0.580333	0.639294	0.558855	0.379138
Nitab4.5_0011049g0010.1	253740260	ACT34764.1	subtilisin-like protease preproenzyme [Nicotiana tabacum]	13.2372	2	763	82.2	6.14	0.909667	0.961667	1.06433	1.02033	1.04233	0.978	1.12166	1.08388	0.918885
Nitab4.5_0010633g0010.1	1025035270	XP_016443717.1	uncharacterized protein At2g27730, mitochondrial-like isoform X1 [Nicotiana tabacum]	25.5556	2	90	10.4	9.6	0.853	0.901667	0.744667	1.24433	1.156	1.18533	1.45877	1.28207	1.59176
Nitab4.5_0001393g0090.1	1025039260	XP_016444710.1	proline synthase co-transcribed bacterial homolog protein-like [Nicotiana tabacum]	3.7037	1	243	26.8	7.44	0.952667	1.007	0.984667	1.006	1.08967	1.033	1.05598	1.08209	1.04909
Nitab4.5_0000255g0210.1	1025129323	XP_016464482.1	beta-galactosidase 17-like, partial [Nicotiana tabacum]	12.7726	3	321	36	7.15	0.941667	0.995333	0.967	1.08233	1.029	0.981333	1.14938	1.03382	1.01482
Nitab4.5_0004383g0060.1	1025075227	XP_016453103.1	mitochondrial import receptor subunit TOM40-1-like [Nicotiana tabacum]	31.4103	2	312	34.5	7.85	0.906667	0.958333	0.948333	1.05933	1.05233	1.076	1.16838	1.09809	1.13462
Nitab4.5_0005380g0050.1	1025376787	XP_016516160.1	photosystem II repair protein PSB27-H1, chloroplastic-like [Nicotiana tabacum]	7.42857	1	175	18.9	9.94	1.147	1.21233	0.993667	0.849	0.807667	1.092	0.740192	0.666208	1.09896
Nitab4.5_0012070g0010.1	1025195237	XP_016476269.1	protein PLASTID MOVEMENT IMPAIRED 1-like [Nicotiana tabacum]	16.8817	4	930	103.3	5.33	1.327	1.40233	1.236	0.670667	0.692667	0.676333	0.505401	0.493939	0.547195
Nitab4.5_0002944g0200.1	1025228402	XP_016483459.1	ubiquitin-conjugating enzyme E2 28-like isoform X1 [Nicotiana tabacum]	4.60251	1	239	26.9	9.82	0.963	1.01767	1.034	0.966333	1.045	0.995	1.00346	1.02686	0.962282
Nitab4.5_0000582g0050.1	1025412013	XP_016439804.1	2,3-dimethylmalate lyase-like, partial [Nicotiana tabacum]	23.6902	3	439	47	8.5	0.835667	0.883	0.884333	1.173	1.20767	1.024	1.40367	1.36769	1.15793
Nitab4.5_0005388g0070.1	1025219600	XP_016481780.1	60S ribosomal protein L9-1 [Nicotiana tabacum]	63.4021	3	194	22	9.61	0.93	0.982667	0.929	1.02833	1.03867	1.12633	1.10573	1.05699	1.21241
Nitab4.5_0002763g0030.1	1027854707	NP_001312350.1	aquaporin PIP2-7-like [Nicotiana tabacum]	14.841	3	283	30.4	8.73	1.374	1.45167	1.36367	0.637333	0.623333	0.574	0.463852	0.429392	0.420924
Nitab4.5_0002279g0070.1	1025223623	XP_016482792.1	macro domain-containing protein CT2219-like isoform X1 [Nicotiana tabacum]	18.9189	3	296	32.1	9.39	0.892667	0.943	0.889333	1.065	1.11867	1.101	1.19305	1.18628	1.23801
Nitab4.5_0006787g0050.1	1025213063	XP_016480087.1	profilin-3-like [Nicotiana tabacum]	17.4242	1	132	14.2	5.76	1.06467	1.12467	1.075	0.952	0.925333	0.854	0.894177	0.822762	0.794419
Nitab4.5_0000101g0110.1	1025364253	XP_016513533.1	aquaporin PIP2-1-like [Nicotiana tabacum]	7.42049	1	283	30.3	7.75	1.00033	1.05667	1.154	0.993333	1.00667	0.925	0.993002	0.952681	0.80156
Nitab4.5_0001195g0020.1	1025062482	XP_016449935.1	vesicle transport v-SNARE 13-like [Nicotiana tabacum]	13.1222	1	221	25	9.28	0.989667	1.04533	0.930667	1.02333	0.995	1.09333	1.03402	0.951849	1.17479
Nitab4.5_0002049g0030.1	1027859107	NP_001312434.1	protein argonaute 1-like [Nicotiana tabacum]	20.6409	0	1061	117.9	9.45	0.955333	1.009	0.979333	1.058	0.994333	0.983333	1.10747	0.985464	1.00408
Nitab4.5_0000406g0070.1	1025154908	XP_016468236.1	tyramine N-feruloyltransferase 4/11-like [Nicotiana tabacum]	10.0418	2	239	27.5	5.48	0.807667	0.853	0.907333	0.943333	0.945667	1.584	1.16797	1.10864	1.74578
Nitab4.5_0003752g0010.1	1025368664	XP_016514109.1	uncharacterized protein LOC107830929 [Nicotiana tabacum]	29.5082	1	122	14	8.32	0.844	0.891333	0.865333	1.13167	1.04833	1.24233	1.34084	1.17614	1.43567
Nitab4.5_0002522g0020.1	68566318	P68158.1	RecName: Full=Elongation factor Tu, chloroplastic; Short=EF-Tu; Flags: Precursor	29.7071	4	478	51.9	6.81	1.053	1.112	0.964	0.934	1.032	0.919	0.88699	0.928058	0.95332
Nitab4.5_0012134g0030.1	1025259813	XP_016490830.1	zinc finger protein-like 1 homolog [Nicotiana tabacum]	7.58017	2	343	37.7	8.12	0.862667	0.911	1.05467	1.018	1.007	0.965667	1.18006	1.10538	0.915613
Nitab4.5_0003823g0090.1	1025013327	XP_016441796.1	serine/threonine-protein phosphatase 2A 65 kDa regulatory subunit A beta isoform-like [Nicotiana tabacum]	13.6286	8	587	65.5	5.1	1.083	1.14367	1.00533	0.975333	0.942	0.918	0.900585	0.823667	0.91313
Nitab4.5_0000358g0160.1	1025270817	XP_016493590.1	40S ribosomal protein S5-like [Nicotiana tabacum]	39.0476	1	210	23.4	9.73	0.942	0.994667	1.02567	0.903	1.03567	1.09933	0.958599	1.04122	1.07182
Nitab4.5_0000635g0040.1	1025263124	XP_016491635.1	bifunctional epoxide hydrolase 2-like [Nicotiana tabacum]	12.2186	1	311	35.4	5.26	0.502333	0.530333	1.00133	1.242	1.04933	1.59733	2.47246	1.97863	1.59521
Nitab4.5_0001252g0060.1	1025351512	XP_016510353.1	uncharacterized protein LOC107827684 [Nicotiana tabacum]	50.8264	3	242	26.4	5.12	0.910333	0.961	0.915333	1.10733	1.09333	1.08433	1.2164	1.1377	1.18463
Nitab4.5_0003942g0070.1	1025083227	XP_016455077.1	putative DEAD-box ATP-dependent RNA helicase 29 [Nicotiana tabacum]	1.00629	1	795	88.7	9.92	0.834333	0.880667	0.919	1.18567	1.07433	1.04167	1.42109	1.21991	1.13348
Nitab4.5_0000492g0130.1	1025176903	XP_016471855.1	nuclear pore complex protein NUP54-like [Nicotiana tabacum]	11.9444	3	360	39.8	6.58	0.804333	0.849	0.826667	1.25533	1.17133	1.094	1.56071	1.37966	1.32339
Nitab4.5_0003194g0060.1	1025243020	XP_016487120.1	26S protease regulatory subunit 6B homolog [Nicotiana tabacum]	22.6872	7	454	51.1	6.55	0.967	1.02067	0.972667	0.985667	0.980333	1.09933	1.0193	0.960483	1.13023
Nitab4.5_0002750g0060.1	1025183406	XP_016473431.1	psbP domain-containing protein 1, chloroplastic-like [Nicotiana tabacum]	15.331	4	287	32.6	8.75	1.05733	1.116	1.08433	0.965333	0.926	0.859333	0.912989	0.829749	0.792499
Nitab4.5_0003759g0050.1	1025285817	XP_016496156.1	serine carboxypeptidase II-2-like, partial [Nicotiana tabacum]	35.2052	2	463	52.2	6.24	0.787	0.830667	0.827333	1.238	1.19867	1.11867	1.57306	1.44302	1.35214
Nitab4.5_0004055g0020.1	1025073822	XP_016452737.1	glutathione S-transferase DHAR2-like [Nicotiana tabacum]	47.1698	2	212	23.6	7.09	0.836667	0.883	0.858333	1.06833	1.143	1.23867	1.27689	1.29445	1.44311
Nitab4.5_0001028g0150.1	1025255586	XP_016489771.1	uncharacterized isomerase BH0283-like [Nicotiana tabacum]	10.5085	3	295	32	5.38	0.825667	0.871333	0.91	1.2	0.871667	1.33433	1.45337	1.00038	1.4663
Nitab4.5_0000629g0010.1	1025312388	XP_016502205.1	COBRA-like protein 7, partial [Nicotiana tabacum]	5.10204	2	392	43.1	6.76	0.868333	0.916333	0.88	1.12933	1.175	1.07467	1.30058	1.28228	1.22121
Nitab4.5_0000343g0050.1	1025222406	XP_016482475.1	uncharacterized protein LOC107803301 [Nicotiana tabacum]	10.0334	1	299	32.7	9.01	0.948333	1.00067	0.881333	1.02833	1.12933	1.01833	1.08436	1.12858	1.15545
Nitab4.5_0008146g0050.1	1025150574	XP_016471383.1	14-3-3 protein 9-like [Nicotiana tabacum]	44.4444	3	261	29.5	4.92	0.962333	1.01533	0.953	1.057	0.983667	1.06867	1.09837	0.968812	1.12137
Nitab4.5_0000792g0200.1	1025245360	XP_016487693.1	UTP--glucose-1-phosphate uridylyltransferase-like [Nicotiana tabacum]	10.231	5	606	67.7	7.47	0.902333	0.952	0.903333	1.036	1.17633	1.054	1.14813	1.23564	1.16679
Nitab4.5_0004469g0080.1	1025051463	XP_016447712.1	PITH domain-containing protein At3g04780 [Nicotiana tabacum]	17.6136	2	176	19.7	4.96	1.03233	1.089	0.992333	0.963667	0.942	1.082	0.933484	0.865014	1.09036
Nitab4.5_0000008g0390.1	1025165328	XP_016469916.1	fructose-1,6-bisphosphatase, chloroplastic-like [Nicotiana tabacum]	19.708	6	411	44.6	5.4	1.04667	1.104	0.974667	0.969667	0.999	0.898667	0.926433	0.904891	0.922025
Nitab4.5_0003603g0130.1	1025042979	XP_016445633.1	coiled-coil domain-containing protein 124-like [Nicotiana tabacum]	9.05172	1	232	26.6	9.31	0.956	1.00833	0.968667	1.13767	1.00533	0.969667	1.19003	0.997025	1.00103
Nitab4.5_0001981g0040.1	1025415052	XP_016440522.1	probable receptor-like protein kinase At5g47070 [Nicotiana tabacum]	16.3814	5	409	45.9	9.63	0.976333	1.02967	0.958333	1.04133	1.047	0.967667	1.06658	1.01683	1.00974
Nitab4.5_0000510g0150.1	1025060487	XP_016449451.1	protein SIEVE ELEMENT OCCLUSION B-like [Nicotiana tabacum]	22.8412	3	718	82.1	6.28	0.995	1.04933	1.13333	0.938333	0.981	0.88	0.943049	0.934879	0.776471
Nitab4.5_0007983g0030.1	1025091204	XP_016457062.1	probable pre-mRNA-splicing factor ATP-dependent RNA helicase DEAH2 [Nicotiana tabacum]	4.98615	3	722	82.1	7.5	0.873333	0.921	0.896	1.03633	1.08667	1.112	1.18664	1.17988	1.24107
Nitab4.5_0000300g0180.1	1025132608	XP_016465011.1	acid phosphatase 1-like [Nicotiana tabacum]	46.4419	4	267	29.5	9.03	0.861667	0.908667	0.867667	1.10767	1.169	1.107	1.28549	1.2865	1.27584
Nitab4.5_0003427g0010.1	1025344600	XP_016509129.1	alpha-amylase-like [Nicotiana tabacum]	28.91	1	422	46.6	5.14	0.764	0.805667	0.914667	1.18667	1.26933	1.07567	1.55323	1.57551	1.17602
Nitab4.5_0002538g0100.1	1025137912	XP_016465862.1	putative G3BP-like protein [Nicotiana tabacum]	15.1982	1	454	49.7	4.84	0.905	0.954333	0.97	1.03867	1.056	1.08	1.1477	1.10653	1.1134
Nitab4.5_0013387g0020.1	1025210478	XP_016479445.1	uncharacterized protein LOC107800737 [Nicotiana tabacum]	44.4444	14	441	48.3	8.22	0.997	1.05133	0.950333	1.05933	1.02633	0.973	1.06252	0.976221	1.02385
Nitab4.5_0001140g0130.1	1025067108	XP_016451084.1	peptide methionine sulfoxide reductase B1, chloroplastic-like [Nicotiana tabacum]	9.86547	1	223	24.7	9.32	1.21233	1.27833	0.963667	0.844667	0.960667	0.802667	0.696728	0.751499	0.83293
Nitab4.5_0002276g0050.1	1025130380	XP_016464639.1	polyphenol oxidase E, chloroplastic-like [Nicotiana tabacum]	22.4626	4	601	67.7	8.27	0.520667	0.549	0.525	1.66533	1.47233	1.28567	3.19846	2.68185	2.44889
Nitab4.5_0000252g0120.1	1025187120	XP_016474271.1	methylcrotonoyl-CoA carboxylase subunit alpha, mitochondrial-like isoform X1 [Nicotiana tabacum]	21.3896	2	734	80.8	6.71	1.14633	1.20867	1.22	0.848667	0.805333	0.76	0.740331	0.666299	0.622951
Nitab4.5_0005627g0010.1	1025057391	XP_016448663.1	protein tas-like [Nicotiana tabacum]	2.40964	1	415	47	7.91	0.987	1.04067	0.958667	0.975333	1.015	1.07967	0.98818	0.975336	1.12622
Nitab4.5_0011634g0020.1	1025369049	XP_016514211.1	methylthioribose kinase-like [Nicotiana tabacum]	26.1905	1	420	47.7	5.92	0.920333	0.970333	0.923	1.07	1.098	1.05	1.16262	1.13157	1.13759
Nitab4.5_0003083g0040.1	225239	121235BX	ribosomal protein L23	16.129	2	93	10.8	10.83	0.995	1.049	1.08567	0.946	0.955	1.00967	0.950754	0.910391	0.929997
Nitab4.5_0013059g0010.1	1025096485	XP_016464403.1	L-galactono-1,4-lactone dehydrogenase, mitochondrial-like [Nicotiana tabacum]	28.6201	3	587	66.6	8.12	0.897333	0.946	0.824	1.13467	1.14133	1.05367	1.26449	1.20648	1.27872
Nitab4.5_0004944g0050.1	1025118424	XP_016462723.1	replication protein A 32 kDa subunit A-like [Nicotiana tabacum]	33.0882	2	272	29.6	5.62	1.02833	1.084	1.03567	0.928333	0.937667	1.02767	0.902755	0.865006	0.992276
Nitab4.5_0004865g0030.1	1025267711	XP_016492785.1	AP-2 complex subunit mu-like [Nicotiana tabacum]	23.2877	1	438	49.3	9.19	1.072	1.12967	1.06267	0.931333	0.938667	0.874333	0.868781	0.830924	0.822773
Nitab4.5_0000856g0170.1	1025358374	XP_016512062.1	peptidyl-prolyl cis-trans isomerase CYP19-3-like [Nicotiana tabacum]	22.3464	3	179	19.4	8.15	0.818333	0.862333	0.889667	1.18867	1.14767	1.066	1.45255	1.33089	1.1982
Nitab4.5_0003669g0010.1	1025243658	XP_016487265.1	phosphoenolpyruvate carboxylase 4-like [Nicotiana tabacum]	27.8892	27	1047	117.5	6.64	0.722333	0.761	0.695333	1.34433	1.33633	1.167	1.8611	1.75602	1.67833
Nitab4.5_0003389g0030.1	1025178972	XP_016472280.1	probable steroid-binding protein 3 [Nicotiana tabacum]	59	3	100	10.9	5.19	0.928667	0.978333	0.889	1.02633	1.009	1.232	1.10517	1.03135	1.38583
Nitab4.5_0003271g0040.1	1025235528	XP_016485258.1	uncharacterized protein LOC107805699, partial [Nicotiana tabacum]	7.72201	3	518	57.6	5.49	0.912667	0.961333	1.18067	0.973667	0.898	1.02	1.06684	0.934119	0.863919
Nitab4.5_0000316g0110.1	1025288018	XP_016496735.1	intron-binding protein aquarius-like isoform X1 [Nicotiana tabacum]	7.26216	9	1377	157.9	6.38	0.873333	0.919667	0.927333	1.093	1.05767	1.07367	1.25153	1.15005	1.1578
Nitab4.5_0004023g0010.1	1025045527	XP_016446273.1	40S ribosomal protein S14-2-like [Nicotiana tabacum]	48	1	150	16.3	10.7	0.748667	0.788333	0.650667	1.27133	1.31133	1.29733	1.69813	1.66342	1.99385
Nitab4.5_0008026g0030.1	1025348624	XP_016510116.1	uncharacterized protein LOC107827486 [Nicotiana tabacum]	2.06311	2	824	91.8	6.52	1.13933	1.19967	1.11367	0.819333	0.906667	0.871667	0.719134	0.755765	0.7827
Nitab4.5_0000437g0040.1	1025229215	XP_016483659.1	dihydroorotase, mitochondrial-like isoform X1 [Nicotiana tabacum]	8.4399	3	391	43.1	8.16	0.87	0.916	0.897667	1.08633	1.09567	1.14	1.24866	1.19614	1.26996
Nitab4.5_0007123g0030.1	1025255865	XP_016489843.1	TBCC domain-containing protein 1-like [Nicotiana tabacum]	12.807	1	570	62.5	5.8	1.02167	1.07567	1.14367	0.966667	0.987667	0.918	0.946166	0.91819	0.802681
Nitab4.5_0002330g0110.1	1025385507	XP_016433799.1	uncharacterized protein LOC107760286 isoform X1 [Nicotiana tabacum]	8.79713	1	557	61.6	5.96	1.085	1.14233	0.837	1.08967	1.07667	0.941667	1.0043	0.942515	1.12505
Nitab4.5_0002854g0060.1	1025365614	XP_016438407.1	staphylococcal-like nuclease CAN2 [Nicotiana tabacum]	8.03571	3	336	38	9.13	0.98	1.03167	0.918667	1.02867	1.079	1.05267	1.04966	1.04588	1.14586
Nitab4.5_0000314g0100.1	1025151506	XP_016472958.1	putative germin-like protein 2-1 [Nicotiana tabacum]	10.9649	1	228	24.3	7.44	0.704	0.741	0.760333	1.321	1.18367	1.32467	1.87642	1.59739	1.74222
Nitab4.5_0000709g0010.1	1025377096	XP_016432240.1	glucose-6-phosphate 1-dehydrogenase, cytoplasmic isoform-like [Nicotiana tabacum]	35.2941	1	510	58.4	6.81	0.824667	0.868	0.942333	1.17133	1.057	1.174	1.42037	1.21774	1.24584
Nitab4.5_0004018g0040.1	1025188038	XP_016474482.1	uncharacterized protein LOC107796244 [Nicotiana tabacum]	21.2389	2	113	12.9	5.99	0.793	0.834667	0.743333	1.147	1.191	1.33933	1.44641	1.42692	1.80179
Nitab4.5_0015114g0020.1	1025084940	XP_016455501.1	heat shock cognate 70 kDa protein 2-like [Nicotiana tabacum]	47.8462	4	650	71.2	5.22	0.660333	0.695	0.668333	1.41333	1.40833	1.16	2.14033	2.02638	1.73566
Nitab4.5_0000895g0240.1	1025204114	XP_016477842.1	novel plant SNARE 13-like [Nicotiana tabacum]	30.855	8	269	30.4	6.81	1.14367	1.20367	1.072	0.887333	0.900333	0.828667	0.775867	0.747992	0.77301
Nitab4.5_0003067g0010.1	1025199119	XP_016476610.1	acyl carrier protein 1, chloroplastic-like [Nicotiana tabacum]	5.92593	1	135	14.3	5.1	0.995333	1.04733	0.990667	1.01067	0.977	1.05233	1.01541	0.932845	1.06225
Nitab4.5_0008552g0010.1	1025408921	XP_016439016.1	uncharacterized protein LOC107764953 [Nicotiana tabacum]	9.21659	2	217	23.6	7.25	0.938667	0.987667	0.917	1.16033	1.121	0.965	1.23615	1.135	1.05234
Nitab4.5_0010897g0020.1	1025410129	XP_016439332.1	cinnamoyl-CoA reductase 2-like [Nicotiana tabacum]	47.9624	2	319	35.6	5.74	1.02967	1.08333	0.999	0.930667	0.972	1.056	0.903852	0.897231	1.05706
Nitab4.5_0000574g0120.1	2190038	BAA20365.1	ferredoxin-NADP oxidoreductase [Nicotiana tabacum]	25.3333	1	375	41.9	8.48	1.02333	1.07667	0.940333	0.943	1.05767	1.02333	0.921498	0.982353	1.08827
Nitab4.5_0002848g0050.1	1025081192	XP_016454573.1	60S ribosomal protein L29-1-like [Nicotiana tabacum]	24.5902	2	61	7.1	10.87	0.998333	1.05033	0.844333	0.571667	1.44233	1.07333	0.572621	1.37321	1.27122
Nitab4.5_0004298g0040.1	1025207218	XP_016478645.1	30S ribosomal protein S1, chloroplastic-like [Nicotiana tabacum]	15.1079	6	417	45.6	5.58	1.15233	1.21233	0.964333	0.878333	0.943333	0.904	0.762222	0.778114	0.937435
Nitab4.5_0003155g0010.1	1027854137	NP_001312131.1	probable aquaporin TIP1-1 [Nicotiana tabacum]	5.57769	1	251	25.8	6.15	1.17867	1.24	1.13933	0.743333	0.883333	0.826	0.630656	0.712366	0.724985
Nitab4.5_0008504g0030.1	1025089294	XP_016456578.1	actin-depolymerizing factor 2-like [Nicotiana tabacum]	28.0576	2	139	16.1	7.24	1.12133	1.17967	1.08633	0.888333	0.871333	0.935667	0.792212	0.738627	0.861307
Nitab4.5_0002838g0030.1	1025197045	XP_016476080.1	uncharacterized protein LOC107797683 [Nicotiana tabacum]	11.245	3	249	25.8	4.55	1.11633	1.17433	1.07867	0.848	0.863333	0.880667	0.75963	0.735169	0.81644
Nitab4.5_0011179g0010.1	1025029886	XP_016467820.1	60S ribosomal protein L30-like [Nicotiana tabacum]	65.1786	1	112	12.4	9.54	0.880667	0.926333	0.852667	0.950667	1.19133	1.229	1.07949	1.28607	1.44136
Nitab4.5_0006665g0010.1	1025324727	XP_016504734.1	protease Do-like 1, chloroplastic [Nicotiana tabacum]	9.51276	4	431	45.7	7.72	0.945333	0.994333	0.910667	1.039	0.995333	1.16367	1.09908	1.00101	1.27782
Nitab4.5_0010758g0020.1	1025253437	XP_016484743.1	25.3 kDa vesicle transport protein [Nicotiana tabacum]	16.055	1	218	25.4	9.01	1.055	1.10967	1.07067	0.900667	0.871333	0.999667	0.853712	0.785221	0.933686
Nitab4.5_0004698g0050.1	1025075893	XP_016453261.1	patellin-3-like [Nicotiana tabacum]	44.8494	11	631	69.7	4.72	1.09467	1.15133	1.12767	0.927	0.912333	0.813667	0.846833	0.792415	0.721549
Nitab4.5_0006607g0010.1	1025140414	XP_016466279.1	plant UBX domain-containing protein 7-like [Nicotiana tabacum]	13.6564	5	454	50.8	4.92	0.934667	0.983	0.924333	1.10367	1.05233	1.02667	1.18081	1.07053	1.11071
Nitab4.5_0014130g0010.1	1025144545	XP_016466957.1	mitochondrial outer membrane protein porin of 36 kDa-like [Nicotiana tabacum]	36.5942	3	276	29.5	8.07	0.916	0.963333	0.976333	1.09933	1.02667	1.03167	1.20015	1.06574	1.05667
Nitab4.5_0005521g0030.1	1027858487	NP_001313024.1	citrate synthase, glyoxysomal-like [Nicotiana tabacum]	18.3953	10	511	56	8.87	0.903667	0.950333	0.866667	1.06133	1.05067	1.19067	1.17447	1.10558	1.37385
Nitab4.5_0008646g0020.1	1025041103	XP_016445170.1	clavaminate synthase-like protein At3g21360 [Nicotiana tabacum]	20.1238	4	323	36.2	6.25	0.931667	0.979667	0.843667	1.096	1.06567	1.11533	1.17639	1.08778	1.32201
Nitab4.5_0000935g0060.1	1025226571	XP_016481701.1	succinate dehydrogenase [ubiquinone] iron-sulfur subunit 2, mitochondrial-like [Nicotiana tabacum]	28	9	275	31	8.34	0.9	0.946333	0.838333	1.08233	1.16467	1.11133	1.20259	1.23072	1.32565
Nitab4.5_0001468g0110.1	1025157865	XP_016468718.1	kinesin-like protein KCA2 [Nicotiana tabacum]	16.2524	1	1046	116.5	6.83	0.984333	1.035	1.02367	0.763333	1.237	0.917	0.775483	1.19517	0.895799
Nitab4.5_0000699g0140.1	1025139541	XP_016466127.1	4-coumarate--CoA ligase-like 5 [Nicotiana tabacum]	11.5108	2	556	60.6	8.91	0.907	0.953667	0.978667	1.04967	0.959	1.18667	1.1573	1.00559	1.21253
Nitab4.5_0006097g0010.1	1025238030	XP_016485876.1	7-deoxyloganetin glucosyltransferase-like [Nicotiana tabacum]	4.54545	1	484	54.5	5.82	0.790667	0.831333	0.828333	1.125	1.11167	1.29767	1.42285	1.33721	1.5666
Nitab4.5_0001204g0070.1	1025038056	XP_016444407.1	beta-glucosidase 18-like isoform X1 [Nicotiana tabacum]	5.64972	2	531	60.7	7.03	1.292	1.35833	1.22033	0.735667	0.741667	0.737667	0.569401	0.546012	0.60448
Nitab4.5_0001028g0190.1	1025136742	XP_016465661.1	DUF21 domain-containing protein At4g14240-like [Nicotiana tabacum]	15.8317	7	499	54.1	6.33	1.09767	1.154	1.06333	0.964333	0.904333	0.867	0.87853	0.783651	0.815361
Nitab4.5_0000120g0080.1	1025365590	XP_016438345.1	thylakoid lumenal 15 kDa protein 1, chloroplastic-like [Nicotiana tabacum]	31.982	5	222	23.3	7.06	1.046	1.09967	1.00667	0.952667	0.991	0.929667	0.910771	0.901182	0.92351
Nitab4.5_0001770g0170.1	1025392254	XP_016435498.1	phosphoribulokinase, chloroplastic-like [Nicotiana tabacum]	22.4138	1	406	45.1	5.9	1.16967	1.22967	0.952333	0.895	0.931333	0.848333	0.765175	0.757387	0.890795
Nitab4.5_0000064g0090.1	1025288733	XP_016496921.1	CCR4-NOT transcription complex subunit 11-like isoform X1 [Nicotiana tabacum]	1.62037	1	432	48.4	5.5	0.865333	0.909667	1.01767	1.01533	1.097	1.09633	1.17334	1.20594	1.0773
Nitab4.5_0011467g0010.1	1025331749	XP_016506465.1	uncharacterized protein LOC107824229 [Nicotiana tabacum]	21.6535	1	254	28.4	5.5	0.833	0.875667	0.840333	1.18533	1.097	1.14767	1.42297	1.25276	1.36573
Nitab4.5_0000116g0300.1	1025180352	XP_016472638.1	fumarate hydratase 1, mitochondrial-like [Nicotiana tabacum]	41.6404	3	317	33.9	7.78	0.971	1.02067	0.979333	1.082	0.958667	1.02167	1.11432	0.939255	1.04323
Nitab4.5_0000081g0220.1	1025244512	XP_016487490.1	neurofilament heavy polypeptide-like isoform X1 [Nicotiana tabacum]	20.1774	6	451	50.1	4.44	1.01167	1.06333	1.014	1.04633	1.01267	0.868333	1.03427	0.952351	0.856345
Nitab4.5_0011135g0010.1	1025303927	XP_016500126.1	NADH dehydrogenase [ubiquinone] iron-sulfur protein 1, mitochondrial-like [Nicotiana tabacum]	41.6923	4	650	70.4	6.21	0.874667	0.919333	0.923667	1.07133	1.11133	1.107	1.22485	1.20885	1.19848
Nitab4.5_0001095g0070.1	1025178388	XP_016472132.1	protein LIGHT-DEPENDENT SHORT HYPOCOTYLS 10-like [Nicotiana tabacum]	32.7684	2	177	19.8	9.35	1.16933	1.229	1.15133	0.895333	0.807	0.794667	0.765678	0.656631	0.690214
Nitab4.5_0006180g0050.1	1025399783	XP_016436734.1	endo-1,3;1,4-beta-D-glucanase-like [Nicotiana tabacum]	39.3305	5	239	25.9	5.47	1.03233	1.085	1.00167	0.952	1.00233	0.955333	0.922183	0.92381	0.953744
Nitab4.5_0006994g0040.1	1025183920	XP_016473558.1	actin [Nicotiana tabacum]	48.5411	0	377	41.7	5.58	1.338	1.406	1.242	0.665667	0.684333	0.648	0.497509	0.486724	0.521739
Nitab4.5_0001394g0030.1	1025081766	XP_016454721.1	pyruvate kinase, cytosolic isozyme-like [Nicotiana tabacum]	35.6863	3	510	55.1	6.92	1.031	1.08333	1.00233	0.962	0.917333	1.01967	0.933075	0.846769	1.01729
Nitab4.5_0006574g0020.1	1025101043	XP_016459041.1	probable amino-acid racemase [Nicotiana tabacum]	3.03951	1	329	35.8	7.03	0.749333	0.787333	0.755	1.39067	1.20667	1.10067	1.85587	1.5326	1.45784
Nitab4.5_0013958g0010.1	76559641	CAA77360.2	ATPase beta subunit (chloroplast) [Nicotiana tabacum]	65.8635	19	498	53.5	5.19	1.13867	1.19633	1.05767	0.858333	0.881333	0.885333	0.753806	0.736695	0.837063
Nitab4.5_0005250g0020.1	1025042463	XP_016445503.1	uncharacterized protein LOC107770682, partial [Nicotiana tabacum]	6.88073	2	218	23.4	5.52	1.074	1.12833	0.977333	0.925	0.942	0.894333	0.861266	0.83486	0.915075
Nitab4.5_0003649g0020.1	1025316972	XP_016506086.1	temperature-induced lipocalin-1-like [Nicotiana tabacum]	26.4865	2	185	21.5	6.8	0.917667	0.964	0.813667	1.14533	1.20567	0.984333	1.24809	1.25069	1.20975
Nitab4.5_0003158g0010.1	1025374293	XP_016515532.1	RNA-binding protein 8A-like isoform X1 [Nicotiana tabacum]	10.7317	2	205	23.1	5.15	0.998	1.04833	0.898333	1.00233	1.08567	0.969333	1.00434	1.03561	1.07904
Nitab4.5_0002335g0010.1	1025259284	XP_016490690.1	DNA polymerase V-like isoform X1 [Nicotiana tabacum]	2.90652	4	1273	142.7	6.16	0.735667	0.772667	0.816333	1.18467	1.224	1.25933	1.61033	1.58412	1.54267
Nitab4.5_0001089g0030.1	1025039243	XP_016444704.1	WW domain-binding protein 2-like [Nicotiana tabacum]	29.2308	2	195	22.2	6.68	0.968667	1.01733	0.875	1.05367	1.08533	1.068	1.08775	1.06684	1.22057
Nitab4.5_0005564g0010.1	1025198803	XP_016476528.1	probable lactoylglutathione lyase, chloroplastic isoform X1 [Nicotiana tabacum]	14.6409	5	362	40.2	7.74	0.949667	0.997333	0.894667	0.998667	1.11133	1.07533	1.0516	1.1143	1.20194
Nitab4.5_0004833g0040.1	1025323578	XP_016504487.1	blue copper protein-like [Nicotiana tabacum]	12.0588	1	340	34.5	9.16	0.771	0.809667	0.914333	1.06467	1.26833	1.20733	1.38089	1.56649	1.32045
Nitab4.5_0012657g0020.1	1025007017	XP_016507417.1	altered inheritance of mitochondria protein 32-like [Nicotiana tabacum]	9.64467	3	394	43.8	5.99	0.924667	0.971	0.879	1.15867	1.06167	1	1.25306	1.09337	1.13766
Nitab4.5_0003234g0050.1	1025323532	XP_016504476.1	SUMO-activating enzyme subunit 2-like [Nicotiana tabacum]	11.3497	3	652	72.7	5.54	0.898333	0.943333	0.959333	1.156	1.04533	0.985	1.28683	1.10813	1.02675
Nitab4.5_0000030g0100.1	1025117461	XP_016462562.1	ATP-dependent Clp protease proteolytic subunit 4, chloroplastic-like [Nicotiana tabacum]	15.6051	5	314	34	5.54	1.018	1.06867	1.00833	0.952333	0.905	1.125	0.935494	0.84685	1.1157
Nitab4.5_0006810g0020.1	1025353188	XP_016510759.1	V-type proton ATPase subunit H-like [Nicotiana tabacum]	20.3501	3	457	51.8	6.37	1.16	1.21767	1.06267	0.843333	0.852667	0.980333	0.727011	0.700246	0.922522
Nitab4.5_0001569g0040.1	1025189194	XP_016474752.1	T-complex protein 1 subunit zeta 1-like [Nicotiana tabacum]	35.514	1	535	58.9	6.49	0.912	0.957333	0.872333	1.07633	1.07567	1.13467	1.18019	1.12361	1.30073
Nitab4.5_0005095g0020.1	1025059791	XP_016449268.1	dolichyl-diphosphooligosaccharide--protein glycosyltransferase subunit 2-like isoform X1 [Nicotiana tabacum]	12.4302	2	716	78	7.33	0.986333	1.03533	0.991	0.987333	0.987667	1.02767	1.00101	0.95396	1.037
Nitab4.5_0005152g0040.1	1025215714	XP_016480769.1	uncharacterized protein At1g08160-like [Nicotiana tabacum]	15.9204	2	201	22.8	9.96	0.988	1.037	1.01833	1.023	1.00067	0.913	1.03543	0.964963	0.896563
Nitab4.5_0000136g0420.1	1025300248	XP_016503033.1	cysteine proteinase inhibitor B-like [Nicotiana tabacum]	13.2353	2	136	15.1	9.76	1.201	1.26033	1.299	0.801	0.760667	0.754	0.666944	0.603544	0.580446
Nitab4.5_0003247g0080.1	1025075205	XP_016453099.1	cullin-associated NEDD8-dissociated protein 1-like [Nicotiana tabacum]	12.89	16	1218	134.5	5.97	1.00567	1.05533	1.017	0.990333	0.974667	0.973667	0.984753	0.923563	0.957391
Nitab4.5_0004864g0020.1	1025235633	XP_016485282.1	V-type proton ATPase subunit B2-like [Nicotiana tabacum]	56.3525	1	488	54.1	5.14	1.047	1.09867	1.04933	0.945333	0.913667	0.962667	0.902897	0.831614	0.917408
Nitab4.5_0000678g0120.1	1025099251	XP_016458613.1	methylcrotonoyl-CoA carboxylase subunit alpha, mitochondrial-like [Nicotiana tabacum]	30.2452	5	734	80.8	6.87	1.17	1.22767	1.24267	0.799333	0.818333	0.783667	0.683191	0.666576	0.630633
Nitab4.5_0029491g0010.1	1025300113	XP_016502663.1	outer envelope pore protein 21B, chloroplastic-like [Nicotiana tabacum]	11.3095	2	168	19.8	9.67	0.974	1.022	0.967667	1.04233	1.09733	0.965333	1.07016	1.07371	0.997589
Nitab4.5_0000038g0030.1	1025212562	XP_016479950.1	cysteine-rich repeat secretory protein 38-like [Nicotiana tabacum]	34.1463	2	246	27.5	6.52	0.575333	0.603667	0.809333	1.136	1.231	1.628	1.97451	2.0392	2.01153
Nitab4.5_0000349g0140.1	1025189726	XP_016474881.1	THO complex subunit 4A-like [Nicotiana tabacum]	37.6518	2	247	26.8	10.02	0.988333	1.037	1.01267	0.997333	0.988333	0.990667	1.00911	0.95307	0.978275
Nitab4.5_0007734g0040.1	1025034856	XP_016443624.1	folate synthesis bifunctional protein, mitochondrial-like [Nicotiana tabacum]	8.03922	2	510	56.3	6.7	0.928333	0.974	0.885333	1.10833	1.057	1.041	1.1939	1.08522	1.17583
Nitab4.5_0000976g0320.1	45125450	CAF33410.1	unnamed protein product [Nicotiana tabacum]	17.9979	15	939	105.7	8.82	0.868	0.910667	1.07233	0.974	1.077	1.103	1.12212	1.18265	1.0286
Nitab4.5_0008875g0040.1	1025074807	XP_016452996.1	eukaryotic translation initiation factor-like isoform X1 [Nicotiana tabacum]	33.7194	8	777	86.1	8.06	0.992333	1.041	1.03	1.02967	0.977333	0.947667	1.03762	0.938841	0.920065
Nitab4.5_0000622g0230.1	1025078349	XP_016453872.1	uncharacterized protein LOC107778181 [Nicotiana tabacum]	25.5708	5	219	25.1	9.48	0.870667	0.913333	0.833667	1.22433	1.08433	1.11567	1.4062	1.18723	1.33826
Nitab4.5_0008124g0020.1	1027857856	NP_001313192.1	ABC transporter G family member 35-like [Nicotiana tabacum]	6.94259	5	1498	169.5	8.44	0.816333	0.856333	0.986667	1.045	1.06267	1.23233	1.28011	1.24095	1.24899
Nitab4.5_0002064g0050.1	1025169012	XP_016470505.1	sm-like protein LSM3A [Nicotiana tabacum]	19.5876	2	97	11.2	4.88	1.00733	1.05667	1.02767	1.00933	0.956333	0.978333	1.00199	0.905047	0.951995
Nitab4.5_0000676g0130.1	1025288826	XP_016496942.1	uncharacterized protein LOC107815820 isoform X1 [Nicotiana tabacum]	3.6385	3	852	97.1	8.69	0.915667	0.960333	0.922667	1.164	1.08167	1.06133	1.2712	1.12635	1.15029
Nitab4.5_0008875g0050.1	1025074791	XP_016452992.1	nucleoid-associated protein At4g30620, chloroplastic-like [Nicotiana tabacum]	11.9565	2	184	20	7.28	0.926667	0.971667	0.813667	1.09933	1.03933	1.20033	1.18633	1.06964	1.47522
Nitab4.5_0001331g0010.1	1025298689	XP_016499378.1	dnaJ protein ERDJ2A-like [Nicotiana tabacum]	7.86026	2	687	76	5.63	0.900333	0.944	0.892	1.07467	1.11367	1.06533	1.19363	1.17973	1.19432
Nitab4.5_0000706g0100.1	1025048497	XP_016447002.1	uncharacterized protein LOC107772033 [Nicotiana tabacum]	14.2336	1	274	30.3	9.5	0.865667	0.907333	0.811333	1.134	1.079	1.254	1.30997	1.1892	1.5456
Nitab4.5_0001644g0100.1	1025266552	XP_016492487.1	beta-glucosidase 44-like [Nicotiana tabacum]	26.7961	2	515	59.3	8.81	1.01933	1.06833	1.197	0.87	0.915	0.897333	0.853499	0.856474	0.749652
Nitab4.5_0009438g0010.1	1025253936	XP_016485918.1	eukaryotic translation initiation factor 3 subunit D-like [Nicotiana tabacum]	21.1806	11	576	65.5	5.76	0.951333	0.997	0.895	1.08233	1.068	1.062	1.1377	1.07121	1.18659
Nitab4.5_0006775g0090.1	1025291483	XP_016497593.1	nucleoside diphosphate kinase 3-like [Nicotiana tabacum]	25.2101	2	238	26	9.35	0.833333	0.873333	0.834	1.15067	1.16167	1.16633	1.3808	1.33015	1.39848
Nitab4.5_0003157g0040.1	1027859283	NP_001312982.1	signal recognition particle 54 kDa protein 2-like [Nicotiana tabacum]	17.3653	8	501	55.4	9.14	0.994	1.04167	0.936	1.04667	1.03867	0.995667	1.05298	0.99712	1.06375
Nitab4.5_0004905g0030.1	1025076699	XP_016453472.1	protein CREG1-like [Nicotiana tabacum]	16.6667	3	210	23	8.72	0.758	0.794333	0.754667	1.133	1.35033	1.24133	1.49472	1.69996	1.64488
Nitab4.5_0002416g0070.1	1025266362	XP_016492435.1	elongation factor 1-beta-like [Nicotiana tabacum]	38.9381	2	226	24.4	4.7	0.968	1.01433	1.00433	1.00933	1.01833	1.001	1.0427	1.00394	0.996681
Nitab4.5_0007076g0020.1	1025367241	XP_016442508.1	sucrose-phosphatase 1 isoform X1 [Nicotiana tabacum]	17.382	1	466	52.4	6.1	0.975	1.02167	1.005	1.048	0.978333	0.963333	1.07487	0.957586	0.958541
Nitab4.5_0008845g0010.1	1025253960	XP_016485996.1	callose synthase 3-like [Nicotiana tabacum]	1.4316	1	1886	218	9.16	1.03967	1.08933	1.07633	0.929333	0.956667	0.895667	0.893876	0.878213	0.832146
Nitab4.5_0000021g0820.1	662706311	AIE76375.1	cysteine protease inhibitor [Nicotiana tabacum]	35.8566	3	251	28.1	6.07	0.914667	0.958333	0.872	1.10133	1.09933	1.09633	1.20408	1.14713	1.25726
Nitab4.5_0002210g0120.1	1025057608	XP_016448715.1	chlorophyll a-b binding protein 40, chloroplastic-like [Nicotiana tabacum]	11.6105	1	267	28.3	5.66	1.04133	1.091	0.94	0.898	0.929667	1.219	0.862356	0.852123	1.29681
Nitab4.5_0000455g0030.1	1025283761	XP_016495638.1	(DL)-glycerol-3-phosphatase 2-like [Nicotiana tabacum]	2.84553	1	246	27.2	5.62	1.06333	1.114	1.022	0.810333	0.994667	1.05233	0.762069	0.892879	1.02968
Nitab4.5_0004605g0130.1	1025343554	XP_016508873.1	hypersensitive-induced response protein 2-like [Nicotiana tabacum]	34.4948	0	287	31.4	5.31	0.909667	0.953	0.923667	1.07467	1.11833	0.992667	1.18139	1.17349	1.0747
Nitab4.5_0001864g0080.1	1025330452	XP_016506148.1	probable glutathione S-transferase [Nicotiana tabacum]	25.5708	1	219	25.4	5.39	0.848	0.888333	0.891333	1.04433	1.01067	1.30267	1.23153	1.13771	1.46148
Nitab4.5_0004287g0090.1	256032164	AAD55762.2	chloroplast 1-hydroxy-2-methyl-butenyl 4-diphosphate reductase [Nicotiana tabacum]	7.79221	3	462	51.7	5.95	0.701333	0.734667	0.668	1.259	1.31	1.31767	1.79515	1.78312	1.97255
Nitab4.5_0016973g0010.1	1025085193	XP_016455566.1	enoyl-[acyl-carrier-protein] reductase [NADH], chloroplastic-like [Nicotiana tabacum]	18.3673	1	392	41.8	8.78	1.04533	1.095	1.00633	1.001	0.932	0.939	0.957589	0.851142	0.93309
Nitab4.5_0002515g0010.1	1025168577	XP_016470432.1	ADP-ribosylation factor GTPase-activating protein AGD3-like isoform X1 [Nicotiana tabacum]	2.44798	1	817	91.4	7.71	0.774667	0.811333	1.08467	0.912667	0.994333	1.43233	1.17814	1.22555	1.32053
Nitab4.5_0002874g0100.1	1025067461	XP_016451173.1	probable mitochondrial import inner membrane translocase subunit TIM21 [Nicotiana tabacum]	6.45161	2	310	34.4	9.73	0.825	0.864	0.804667	1.19733	1.18867	1.12167	1.45131	1.37577	1.39395
Nitab4.5_0007891g0020.1	1025238672	XP_016486030.1	SPX domain-containing membrane protein At4g22990-like isoform X1 [Nicotiana tabacum]	1.86782	1	696	77.9	7.2	0.84	0.879667	0.871667	1.03367	1.136	1.16033	1.23056	1.2914	1.33117
Nitab4.5_0002261g0040.1	1025304841	XP_016500350.1	mitotic spindle checkpoint protein MAD1-like isoform X1 [Nicotiana tabacum]	1.38889	1	720	82.3	6	0.998	1.045	0.987667	0.962333	0.960333	0.986667	0.964262	0.918979	0.998988
Nitab4.5_0004997g0010.1	2294831	CAA02324.1	unnamed protein product [Nicotiana tabacum]	18.0095	3	211	22.1	8.02	0.618	0.647	1.003	1.237	1.07233	1.423	2.00162	1.65739	1.41874
Nitab4.5_0000388g0120.1	1025265957	XP_016492345.1	phosphoglycerate kinase, cytosolic-like [Nicotiana tabacum]	55.3616	5	401	42.5	5.83	1.02433	1.07233	1.062	0.939667	0.948667	0.959	0.917345	0.884675	0.903013
Nitab4.5_0003373g0020.1	1025032236	XP_016442979.1	caffeoylshikimate esterase-like [Nicotiana tabacum]	6.36132	2	393	43.9	8.56	0.784333	0.821	0.779333	1.231	1.255	1.16367	1.56949	1.52862	1.49316
Nitab4.5_0010888g0020.1	1025106367	XP_016460350.1	argininosuccinate lyase, chloroplastic [Nicotiana tabacum]	6.80529	4	529	58.3	5.69	0.891667	0.933333	0.846667	1.09933	1.10367	1.17767	1.2329	1.1825	1.39094
Nitab4.5_0006893g0020.1	1025205852	XP_016478298.1	glucan endo-1,3-beta-glucosidase 2-like [Nicotiana tabacum]	4.8	2	500	54.1	5.48	1.05067	1.09967	1.066	0.91	0.929667	0.937667	0.866117	0.845408	0.879612
Nitab4.5_0001856g0040.1	1025385148	XP_016433704.1	acylamino-acid-releasing enzyme-like isoform X1 [Nicotiana tabacum]	5.46875	5	768	83.7	6.34	0.872667	0.913333	0.904333	1.15267	1.16233	1.003	1.32086	1.27263	1.1091
Nitab4.5_0006084g0010.1	1001824202	AMM05554.1	ribulose-1,5-bisphosphate carboxylase/oxygenase large subunit (plastid) [Nicotiana tabacum]	53.6688	1	477	52.9	6.87	1.21133	1.26767	1.01467	0.782333	0.883667	0.851333	0.645845	0.697081	0.839028
Nitab4.5_0001466g0040.1	1025184749	XP_016473748.1	acidic leucine-rich nuclear phosphoprotein 32-related protein-like [Nicotiana tabacum]	6.69546	3	463	51.9	3.92	0.954667	0.999	1.05433	1.019	1.00333	0.963667	1.06739	1.00434	0.914006
Nitab4.5_0004053g0040.1	1025163725	XP_016469684.1	U3 small nucleolar RNA-associated protein 21 homolog [Nicotiana tabacum]	3.63837	3	907	101.6	7.87	0.820333	0.858333	0.946667	1.04667	1.117	1.19067	1.2759	1.30136	1.25775
Nitab4.5_0000207g0270.1	1025275338	XP_016494075.1	uncharacterized protein LOC107813334 isoform X1 [Nicotiana tabacum]	38.9764	1	254	27.7	6.46	0.974667	1.01967	0.964667	1.04967	1.032	0.991333	1.07695	1.0121	1.02764
Nitab4.5_0001295g0040.1	545693908	AGW47883.1	beta-galactosidase precursor [Nicotiana tabacum]	24.9703	0	841	93.6	7.09	1.15667	1.21	1.288	0.759	0.72	0.736333	0.656196	0.595041	0.571687
Nitab4.5_0005845g0030.1	1025202654	XP_016477464.1	pectin acetylesterase 9-like [Nicotiana tabacum]	4.65686	2	408	46.5	7.81	1.22967	1.28633	1.37333	0.739333	0.703333	0.681333	0.601247	0.546774	0.496117
Nitab4.5_0018899g0010.1	1025083299	XP_016455096.1	cell division cycle 5-like protein [Nicotiana tabacum]	9.14489	5	842	93.7	5.19	0.875333	0.915667	0.986333	1.06733	1.092	1.02867	1.21935	1.19257	1.04292
Nitab4.5_0000303g0130.1	1025095800	XP_016458222.1	50S ribosomal protein L21, chloroplastic-like [Nicotiana tabacum]	10.2804	3	214	23.5	9.89	1.111	1.162	1.09833	0.886667	0.886333	0.825667	0.79808	0.762765	0.751745
Nitab4.5_0008761g0020.1	1025118737	XP_016462760.1	delta(24)-sterol reductase isoform X2 [Nicotiana tabacum]	24.6914	15	567	65.9	7.15	1.01667	1.06333	0.952	0.999667	0.992667	1.01133	0.983279	0.933542	1.06232
Nitab4.5_0004673g0010.1	1025238513	XP_016485990.1	arginine--tRNA ligase, chloroplastic/mitochondrial-like [Nicotiana tabacum]	23.0508	1	590	66.7	6.15	0.879667	0.92	0.827333	1.10967	1.08967	1.20633	1.26146	1.18442	1.4581
Nitab4.5_0001919g0160.1	1025236997	XP_016485620.1	60S ribosomal protein L14-2-like [Nicotiana tabacum]	38.3459	1	133	15.1	10.26	0.930667	0.973333	0.970333	1.05867	0.985667	1.09433	1.13754	1.01267	1.12779
Nitab4.5_0001933g0080.1	1025333846	XP_016511977.1	beta-fructofuranosidase, insoluble isoenzyme 1-like [Nicotiana tabacum]	19.7935	4	581	66	9.06	0.792667	0.829	1.30333	0.951667	0.952333	1.16367	1.20059	1.14877	0.892839
Nitab4.5_0010813g0020.1	1025240558	XP_016486483.1	aquaporin PIP1-2 isoform X2 [Nicotiana tabacum]	14.1914	1	303	32.6	8.16	1.22267	1.27867	1.28267	0.797667	0.748333	0.666667	0.652399	0.585245	0.519751
Nitab4.5_0002252g0070.1	1025141397	XP_016466429.1	ubiquitin-conjugating enzyme E2 36 [Nicotiana tabacum]	34.6405	1	153	17.2	7.34	0.852333	0.891333	0.852667	1.04767	1.10533	1.29467	1.22917	1.24009	1.51837
Nitab4.5_0004042g0020.1	1025152987	XP_016467910.1	protein trichome birefringence-like 41 [Nicotiana tabacum]	2.46575	1	365	41.9	9.33	1.09367	1.14367	1.11933	0.964667	0.840667	0.795	0.882048	0.735063	0.710244
Nitab4.5_0000948g0030.1	1025218930	XP_016481610.1	uncharacterized protein At5g49945-like [Nicotiana tabacum]	7.84708	1	497	55.6	6.44	0.862333	0.901667	0.91	1.14533	1.087	1.103	1.32818	1.20555	1.21209
Nitab4.5_0000021g0830.1	1025198735	XP_016476511.1	uncharacterized protein LOC107798071 [Nicotiana tabacum]	15.9509	2	163	17.5	9.66	0.753	0.787333	0.700333	1.23233	1.206	1.366	1.63656	1.53175	1.9505
Nitab4.5_0005657g0010.1	1025144237	XP_016466903.1	calcium-dependent protein kinase 5 [Nicotiana tabacum]	7.70578	4	571	63.9	5.82	0.937	0.979667	0.939333	1.019	1.07267	1.04067	1.08751	1.09493	1.10788
Nitab4.5_0000322g0120.1	1025219692	XP_016481806.1	aldehyde dehydrogenase family 3 member H1-like [Nicotiana tabacum]	30.5031	2	318	34.9	8.78	0.813667	0.850667	0.786667	1.25733	1.238	1.10067	1.54527	1.45533	1.39915
Nitab4.5_0004167g0010.1	1025084182	XP_016455318.1	sorting nexin 2B-like [Nicotiana tabacum]	4.05157	2	543	61	5.47	0.977	1.02133	0.935667	1.04233	1.009	1.02267	1.06687	0.987924	1.09298
Nitab4.5_0002013g0020.1	1025215680	XP_016480760.1	phosphoinositide phosphatase SAC1 [Nicotiana tabacum]	4.79911	3	896	100.6	6.79	0.956333	0.999667	1.05233	1.058	1.03433	0.887667	1.10631	1.03468	0.843522
Nitab4.5_0011905g0010.1	1025223455	XP_016482749.1	DNA-damage-repair/toleration protein DRT100-like [Nicotiana tabacum]	30.7065	1	368	39.1	6.95	1.413	1.477	1.45867	0.612	0.539333	0.519667	0.433121	0.365155	0.356261
Nitab4.5_0000130g0040.1	1025183271	XP_016473390.1	GDSL esterase/lipase At4g26790-like [Nicotiana tabacum]	7.75862	2	348	38.7	5.55	0.921333	0.963	0.925	1.02667	1.17667	0.994	1.11433	1.22188	1.07459
Nitab4.5_0005463g0030.1	1025043448	XP_016445754.1	phosphoinositide phospholipase C 4-like [Nicotiana tabacum]	11.9048	5	588	66.8	6.89	1.09167	1.141	1.09367	0.870333	0.912333	0.895	0.797252	0.799591	0.818348
Nitab4.5_0000171g0380.1	1025163433	XP_016469631.1	exocyst complex component SEC10-like [Nicotiana tabacum]	16.7192	5	317	34.8	5.02	1.011	1.05667	0.944333	0.984333	1.028	0.985	0.973623	0.972871	1.04306
Nitab4.5_0001303g0060.1	1025050931	XP_016447577.1	probable galactinol--sucrose galactosyltransferase 1, partial [Nicotiana tabacum]	4.4665	2	403	44.8	5.38	1.14533	1.197	1.27167	0.828667	0.821	0.768333	0.723516	0.685881	0.604194
Nitab4.5_0000014g0380.1	1025277883	XP_016494698.1	PLASMODESMATA CALLOSE-BINDING PROTEIN 3-like [Nicotiana tabacum]	10.7981	1	213	21.1	6.7	0.990667	1.03533	1.04067	0.838	1.085	1.015	0.845895	1.04797	0.975336
Nitab4.5_0002717g0040.1	1025035931	XP_016443885.1	malate dehydrogenase [NADP], chloroplastic-like isoform X1 [Nicotiana tabacum]	21.1364	2	440	48.3	6.7	0.954	0.997	0.893	1.05167	1.08233	1.04667	1.10238	1.08559	1.17208
Nitab4.5_0002304g0050.1	1025404899	XP_016437992.1	uncharacterized protein LOC107763983 [Nicotiana tabacum]	19.6296	2	270	29.9	9.57	0.762	0.796333	0.760667	1.262	1.18667	1.25867	1.65617	1.49016	1.65469
Nitab4.5_0004284g0050.1	1025338749	XP_016507667.1	expansin-A6-like [Nicotiana tabacum]	9.23077	2	260	28.3	9.33	0.902667	0.943333	1.08233	1.031	1.007	1.02267	1.14217	1.06749	0.944872
Nitab4.5_0000184g0290.1	1025347506	XP_016509831.1	uncharacterized protein At5g64816-like [Nicotiana tabacum]	7.93651	1	126	14.1	8.19	0.945333	0.987667	0.905667	1.02067	1.04833	1.158	1.07969	1.06142	1.27862
Nitab4.5_0005328g0040.1	1025245418	XP_016487703.1	PI-PLC X-box domain-containing protein DDB_G0293730-like [Nicotiana tabacum]	20.1258	5	318	36.7	7.49	0.939	0.981	0.887333	1.10767	1.07	1.086	1.17962	1.09072	1.22389
Nitab4.5_0001526g0120.1	1025338769	XP_016507670.1	importin beta-like SAD2 [Nicotiana tabacum]	23.6772	1	756	87.2	6.1	1.00867	1.05367	0.976	0.97	0.959667	1.035	0.961666	0.910788	1.06045
Nitab4.5_0000160g0170.1	1025269317	XP_016493202.1	probable uridine nucleosidase 2 [Nicotiana tabacum]	5.919	2	321	34.4	6.23	1.10767	1.157	1.08067	0.895667	0.867667	0.914333	0.808607	0.749928	0.846083
Nitab4.5_0008523g0020.1	1027859752	NP_001312492.1	carbamoyl-phosphate synthase small chain, chloroplastic-like [Nicotiana tabacum]	24.7685	1	432	47.2	6.54	0.966	1.009	1.087	0.939	1.02667	0.949667	0.97205	1.01751	0.873658
Nitab4.5_0000836g0120.1	1025043576	XP_016445787.1	probable pectin methyltransferase QUA2 [Nicotiana tabacum]	1.57819	1	697	78.6	6.9	1.00433	1.049	1.01867	0.901	1.002	0.997	0.897113	0.955195	0.97873
Nitab4.5_0005587g0060.1	1025169759	XP_016470636.1	importin subunit alpha [Nicotiana tabacum]	19.2453	5	530	58.6	5.14	0.937667	0.979333	0.885	1.13333	1.016	1.1	1.20867	1.03744	1.24294
Nitab4.5_0005913g0030.1	1025227026	XP_016482840.1	NADPH--cytochrome P450 reductase-like [Nicotiana tabacum]	9.5	2	400	43.9	9.11	0.901333	0.941333	0.868333	1.102	1.08367	1.11533	1.22263	1.1512	1.28445
Nitab4.5_0001259g0070.1	1025364574	XP_016513614.1	uncharacterized protein C6C3.02c-like [Nicotiana tabacum]	25.3521	3	142	14.4	8.91	0.849667	0.887333	0.941333	1.14367	1.055	1.097	1.34602	1.18896	1.16537
Nitab4.5_0006596g0030.1	11465958	NP_054500.1	ribosomal protein S4 (plastid) [Nicotiana tabacum]	20.8955	5	201	23.4	10.71	1.013	1.05767	0.845333	0.998667	1.09933	0.988333	0.985851	1.03939	1.16916
Nitab4.5_0004203g0040.1	1025287558	XP_016496619.1	auxin-responsive protein IAA14-like [Nicotiana tabacum]	2.58303	1	271	30.7	7.65	1.04	1.08567	0.885	0.856333	0.993	1.13833	0.823397	0.914645	1.28625
Nitab4.5_0000592g0080.1	1025204685	XP_016477993.1	protein SCAI-like isoform X1 [Nicotiana tabacum]	2.90323	1	620	69.8	7.23	1.04	1.08567	1.01467	0.966667	0.909667	0.979667	0.929487	0.837888	0.965506
Nitab4.5_0007831g0020.1	1025044099	XP_016445912.1	vacuolar protein sorting-associated protein 35A-like [Nicotiana tabacum]	2.91139	1	790	89.4	5.5	0.915333	0.955333	0.834333	1.055	1.09	1.18467	1.15259	1.14096	1.4199
Nitab4.5_0001115g0130.1	1025353161	XP_016510752.1	alanine--glyoxylate aminotransferase 2 homolog 3, mitochondrial-like isoform X1 [Nicotiana tabacum]	8.09129	3	482	52.8	8.19	1.107	1.15533	1.085	0.925667	0.958	0.823333	0.836194	0.829198	0.758833
Nitab4.5_0000194g0160.1	1025362751	XP_016513152.1	pathogenesis-related protein STH-2-like [Nicotiana tabacum]	81.875	1	160	17.8	5.83	0.664333	0.693333	0.914667	1.116	1.069	1.579	1.67988	1.54183	1.72631
Nitab4.5_0000903g0050.1	1025063148	XP_016450112.1	protein phosphatase methylesterase 1-like isoform X1 [Nicotiana tabacum]	17.9245	7	318	35.2	6.8	0.985333	1.02833	0.977667	1.03333	0.998667	0.999	1.04871	0.971151	1.02182
Nitab4.5_0004670g0020.1	1025133130	XP_016465103.1	omega-hydroxypalmitate O-feruloyl transferase-like [Nicotiana tabacum]	8.54503	4	433	48	5.25	0.527333	0.550333	0.623667	1.362	1.44267	1.50767	2.58281	2.62144	2.41742
Nitab4.5_0010922g0010.1	238814974	ACR56690.1	enolase [Nicotiana tabacum]	60.5856	3	444	47.8	5.57	0.925	0.965333	0.865	1.09867	1.063	1.101	1.18775	1.10117	1.27283
Nitab4.5_0019070g0010.1	444302247	4HFJ_B	Chain B, X-ray Crystal Structure Of A Double Bond Reductase From Nicotiana Tabacum	28.2051	4	351	39.1	7.08	0.989333	1.03233	1.03167	0.994667	0.957333	0.999667	1.00539	0.927349	0.968982
Nitab4.5_0000713g0160.1	1025178005	XP_016472039.1	probable protein arginine N-methyltransferase 1 [Nicotiana tabacum]	8.87097	1	372	42.1	5.21	1.054	1.09967	1.025	0.904333	0.970333	0.934667	0.858001	0.882389	0.91187
Nitab4.5_0003026g0040.1	1025077865	XP_016453753.1	tropinone reductase homolog At5g06060-like [Nicotiana tabacum]	26.7658	3	269	28.7	6.99	0.919	0.958667	0.856	1.14633	1.105	1.047	1.24737	1.15264	1.22313
Nitab4.5_0010223g0010.1	1025275116	XP_016494020.1	uncharacterized protein LOC107813285 isoform X1 [Nicotiana tabacum]	21.4078	3	1378	148	6.19	0.973333	1.01533	1.17667	0.952	0.927667	0.982	0.978082	0.913657	0.834561
Nitab4.5_0008464g0010.1	1025090477	XP_016456861.1	40S ribosomal protein S4-like [Nicotiana tabacum]	48.1061	3	264	29.8	10.23	0.999	1.042	1.01067	1.004	0.978	0.976333	1.00501	0.93858	0.966029
Nitab4.5_0002586g0110.1	1025182739	XP_016473249.1	probable small nuclear ribonucleoprotein G [Nicotiana tabacum]	38.75	1	80	8.9	8.56	0.828667	0.864333	0.885667	1.17633	1.09533	1.15667	1.41955	1.26726	1.30598
Nitab4.5_0000329g0210.1	1025091049	XP_016457021.1	probable inactive purple acid phosphatase 29 isoform X1 [Nicotiana tabacum]	8.22622	1	389	43.1	8.68	0.914667	0.954	1.109	1.04133	0.952	0.983667	1.13848	0.997904	0.886985
Nitab4.5_0005176g0090.1	1025125069	XP_016463793.1	peptidyl-prolyl cis-trans isomerase CYP38, chloroplastic [Nicotiana tabacum]	7.84753	3	446	49.1	5.59	0.915333	0.954667	0.927	1.09467	1.012	1.108	1.19592	1.06006	1.19525
Nitab4.5_0002042g0060.1	1025067015	XP_016451059.1	adenine phosphoribosyltransferase 5-like isoform X1 [Nicotiana tabacum]	4.73684	1	190	20.5	5.47	1.31333	1.36967	1.176	0.732	0.810333	0.738333	0.55736	0.591628	0.627834
Nitab4.5_0001803g0070.1	1025076553	XP_016453438.1	uncharacterized protein LOC107777802 [Nicotiana tabacum]	8.39329	4	417	47.6	6.29	0.963667	1.005	0.99	0.997	0.972667	1.10833	1.03459	0.967828	1.11953
Nitab4.5_0003719g0020.1	1025075257	XP_016453110.1	aldehyde dehydrogenase [Nicotiana tabacum]	23.2704	4	477	52.5	8.29	0.755	0.787333	0.739667	1.22567	1.248	1.267	1.6234	1.5851	1.71293
Nitab4.5_0000002g0460.1	1025160505	XP_016469148.1	pectate lyase-like [Nicotiana tabacum]	3.52645	1	397	44.2	7.87	0.842	0.878	0.874667	1.06	0.973333	1.25067	1.25891	1.10858	1.42988
Nitab4.5_0006363g0010.1	674810484	AIL30494.1	chloroplast carbonic anhydrase isoform 1 [Nicotiana tabacum]	29.0323	7	279	30.6	7.02	1.06033	1.10567	0.961667	1.00233	0.958	0.954333	0.9453	0.866446	0.992374
Nitab4.5_0000874g0110.1	1025210848	XP_016479523.1	alpha-xylosidase 1-like [Nicotiana tabacum]	23.3083	1	931	104.8	6.73	0.920667	0.96	0.857667	1.14	1.07167	0.978333	1.23823	1.11632	1.14069
Nitab4.5_0002544g0050.1	1025161785	XP_016469370.1	2-isopropylmalate synthase B [Nicotiana tabacum]	20.462	2	606	65.7	6.49	1.01467	1.058	0.988	1.00433	0.982667	0.96	0.989816	0.928796	0.97166
Nitab4.5_0004380g0020.1	1025269043	XP_016493138.1	26S protease regulatory subunit 8 homolog A-like [Nicotiana tabacum]	45.3237	15	417	47.1	8.73	0.984	1.026	0.921333	1.01733	1.00567	1.09	1.03388	0.980182	1.18307
Nitab4.5_0011805g0020.1	1025185841	XP_016473982.1	serine--glyoxylate aminotransferase [Nicotiana tabacum]	24.1895	8	401	43.9	8.05	1.401	1.46067	1.23467	0.696	0.676	0.621333	0.496788	0.462802	0.50324
Nitab4.5_0000386g0190.1	1025395058	XP_016436204.1	DEAD-box ATP-dependent RNA helicase 8-like [Nicotiana tabacum]	30.754	2	504	57.4	8.15	0.924	0.963333	0.917333	1.11133	1.06967	1.05167	1.20274	1.11038	1.14644
Nitab4.5_0001769g0010.1	1025096668	XP_016464930.1	dihydroxy-acid dehydratase, chloroplastic-like [Nicotiana tabacum]	24.5902	1	610	65.7	6.7	0.979	1.02067	1.00667	1.06167	0.979	0.953	1.08444	0.959177	0.946689
Nitab4.5_0007666g0020.1	1025390801	XP_016435124.1	probable NAD(P)H dehydrogenase (quinone) FQR1-like 1 [Nicotiana tabacum]	41.3793	0	203	21.6	6.54	0.934333	0.974	0.982	1.069	1.03733	0.997667	1.14413	1.06502	1.01595
Nitab4.5_0009398g0010.1	257734662	CBC97626.1	unnamed protein product [Nicotiana tabacum]	23.3333	2	540	61.6	7.03	0.927	0.966333	0.908	1.069	1.07967	1.06733	1.15318	1.11728	1.17548
Nitab4.5_0003796g0050.1	1025043894	XP_016445865.1	uncharacterized protein YMR315W-like [Nicotiana tabacum]	20.2216	1	361	39.5	6.76	1.046	1.09033	1.03233	0.944667	0.953667	0.922	0.903123	0.874656	0.893122
Nitab4.5_0004719g0060.1	1025256464	XP_016489999.1	2,3-dimethylmalate lyase-like [Nicotiana tabacum]	19.4991	3	559	60.2	8.4	0.857667	0.894	0.842333	1.213	1.17467	1.035	1.4143	1.31394	1.22873
Nitab4.5_0000025g0190.1	1025354844	XP_016511172.1	protein SIEVE ELEMENT OCCLUSION B-like isoform X1 [Nicotiana tabacum]	18.4136	4	706	81.3	6.21	1.07833	1.124	1.15833	0.937667	0.902667	0.821	0.869552	0.803084	0.708777
Nitab4.5_0000293g0040.1	1025415378	XP_016440667.1	fruit protein pKIWI502-like [Nicotiana tabacum]	15.9609	4	307	33.3	8.41	1.102	1.14867	1.09933	0.933667	0.856667	0.837667	0.847247	0.745792	0.761977
Nitab4.5_0002842g0060.1	1025045711	XP_016446320.1	myosin-17-like [Nicotiana tabacum]	14.7809	2	1529	172.4	8.18	1.009	1.05167	1.04167	0.967667	0.971333	0.934	0.959035	0.923613	0.89664
Nitab4.5_0017702g0010.1	1025192645	XP_016475538.1	ATPase family AAA domain-containing protein 3-A-like [Nicotiana tabacum]	22.7414	11	642	70.7	9.38	0.891667	0.929333	0.921667	1.04167	1.13967	1.084	1.16822	1.22633	1.17613
Nitab4.5_0001512g0040.1	1025024068	XP_016442243.1	zinc finger CCCH domain-containing protein 14-like [Nicotiana tabacum]	34.6715	4	274	29	7.88	0.958333	0.998667	1.041	0.985333	1.02067	0.985	1.02817	1.02203	0.946206
Nitab4.5_0005478g0020.1	1025185792	XP_016473970.1	farnesyl pyrophosphate synthase 1-like [Nicotiana tabacum]	30.7018	1	342	39.6	5.52	0.769333	0.801667	0.834333	1.14667	1.00433	1.50767	1.49047	1.25281	1.80703
Nitab4.5_0001231g0100.1	1025186058	XP_016474029.1	long chain acyl-CoA synthetase 4-like [Nicotiana tabacum]	17.8082	2	657	73.3	6.79	0.944667	0.984333	0.941	1.072	1.03867	1.02267	1.13479	1.0552	1.08679
Nitab4.5_0002543g0160.1	1025068808	XP_016451506.1	kynurenine formamidase-like [Nicotiana tabacum]	24.0924	1	303	33.6	9.16	0.701667	0.731	0.779667	1.223	1.32467	1.24033	1.74299	1.81213	1.59085
Nitab4.5_0000937g0100.1	1025112093	XP_016461677.1	mRNA-decapping enzyme-like protein isoform X1 [Nicotiana tabacum]	7.5067	1	373	40.9	5.26	0.974333	1.015	0.974333	1.12267	1.084	0.941667	1.15224	1.06798	0.966473
Nitab4.5_0020175g0010.1	1025281393	XP_016498903.1	protein arginine N-methyltransferase 1.5-like [Nicotiana tabacum]	3.05344	2	655	73.5	5.91	0.982333	1.02333	0.938667	1.09133	1.04667	0.959	1.11096	1.0228	1.02166
Nitab4.5_0000210g0010.1	1025307923	XP_016501080.1	cationic amino acid transporter 9, chloroplastic-like [Nicotiana tabacum]	4.55342	1	571	60.3	7.8	1.039	1.08233	1.095	0.981	0.910333	0.88	0.944177	0.841084	0.803653
Nitab4.5_0001560g0020.1	1025156699	XP_016468522.1	imidazoleglycerol-phosphate dehydratase [Nicotiana tabacum]	5.41516	2	277	30.3	7.53	1	1.04167	1.12833	0.98	0.909	0.96	0.98	0.87264	0.850812
Nitab4.5_0004375g0030.1	1025212610	XP_016479964.1	50S ribosomal protein L3, chloroplastic [Nicotiana tabacum]	27.3723	7	274	30	10.74	1.114	1.16033	1.08533	0.854	0.912333	0.873	0.766607	0.786268	0.804361
Nitab4.5_0004506g0080.1	1027853783	NP_001311837.1	dynamin-related protein 5A [Nicotiana tabacum]	22.3317	12	609	68.1	7.74	0.922667	0.961	0.924333	1.03167	1.02033	1.15033	1.11814	1.06174	1.2445
Nitab4.5_0002656g0040.1	1025256280	XP_016489954.1	60S ribosomal protein L28-1-like [Nicotiana tabacum]	45.4545	1	143	15.8	10.59	0.948333	0.987667	1.03733	1.07067	1.02967	0.946	1.129	1.04252	0.911954
Nitab4.5_0001863g0120.1	1025148102	XP_016467562.1	lysine histidine transporter 1-like [Nicotiana tabacum]	2.63736	1	455	51.1	8.84	0.514667	0.536	1.06533	1.09733	1.282	1.50033	2.13212	2.39179	1.40832
Nitab4.5_0000876g0100.1	377656224	3B0H_A	Chain A, Assimilatory Nitrite Reductase (Nii4) From Tobbaco Root	31.1224	2	588	66.1	7.02	0.903	0.940333	0.833	1.11767	1.056	1.147	1.23773	1.12301	1.37695
Nitab4.5_0009492g0010.1	1025362483	XP_016513083.1	G-type lectin S-receptor-like serine/threonine-protein kinase At1g11330 [Nicotiana tabacum]	5.31401	2	828	93.7	7.33	1	1.04133	1.04267	0.921667	0.96	1.03733	0.921667	0.921895	0.994885
Nitab4.5_0007090g0020.1	1025100491	XP_016458912.1	21 kDa seed protein-like [Nicotiana tabacum]	21.2871	1	202	21.9	8.84	0.572667	0.596333	1.01133	1.09267	1.125	1.57667	1.90803	1.88653	1.559
Nitab4.5_0007742g0030.1	1025264421	XP_016491972.1	uncharacterized protein LOC107811530 isoform X1 [Nicotiana tabacum]	5.39216	1	204	22.5	6.11	0.887667	0.924333	0.86	1.17633	1.057	1.069	1.3252	1.14353	1.24302
Nitab4.5_0003508g0010.1	1025181877	XP_016473024.1	50S ribosomal protein L4-like [Nicotiana tabacum]	12.2977	4	309	34.4	10.33	0.896667	0.933667	0.914	1.06067	1.16667	1.05	1.1829	1.24955	1.1488
Nitab4.5_0007690g0020.1	1025256387	XP_016489980.1	riboflavin biosynthesis protein PYRD, chloroplastic-like [Nicotiana tabacum]	5.9633	2	436	47.9	7.61	0.930667	0.969	0.915333	1.07833	1.06567	1.03467	1.15867	1.09976	1.13037
Nitab4.5_0000491g0110.1	1025372316	XP_016515028.1	nucleotide pyrophosphatase/phosphodiesterase-like [Nicotiana tabacum]	25.1582	4	632	71.6	7.27	0.818333	0.852	0.95	1.07833	1.03667	1.23767	1.31772	1.21674	1.30281
Nitab4.5_0009811g0010.1	1025134308	XP_016465289.1	aspartate aminotransferase, mitochondrial-like [Nicotiana tabacum]	19.3396	1	424	47	8.1	0.997	1.038	0.938667	1.00067	0.995	1.06833	1.00368	0.958574	1.13814
Nitab4.5_0005572g0010.1	1025364189	XP_016513515.1	uncharacterized protein C167.05-like [Nicotiana tabacum]	35.9756	1	164	18.4	7.49	1.14367	1.19067	1.20267	0.747333	0.725333	1.08267	0.653454	0.609183	0.900222
Nitab4.5_0003777g0050.1	1025349244	XP_016510270.1	nuclear cap-binding protein subunit 1 isoform X1 [Nicotiana tabacum]	10.9049	1	862	97.9	5.26	0.892667	0.929333	0.851	1.16367	1.06	1.14367	1.30358	1.1406	1.34391
Nitab4.5_0000511g0120.1	1025035241	XP_016443711.1	ruBisCO large subunit-binding protein subunit alpha-like [Nicotiana tabacum]	19.5246	4	589	62.4	5.47	0.877333	0.913333	0.813	1.138	1.10867	1.15267	1.29711	1.21387	1.41779
Nitab4.5_0003423g0040.1	1025306682	XP_016500781.1	UPF0047 protein YjbQ-like [Nicotiana tabacum]	19.0476	4	189	20.7	8.1	0.975	1.015	0.928333	1.05467	1.029	1.044	1.08171	1.01379	1.1246
Nitab4.5_0008905g0030.1	1025399445	XP_016453513.1	selenoprotein H-like [Nicotiana tabacum]	30.719	6	153	17.1	9.72	0.959	0.998333	1.026	1.00867	1.04633	0.985	1.05179	1.04808	0.960039
Nitab4.5_0002290g0020.1	1025088328	XP_016456348.1	soluble inorganic pyrophosphatase 6, chloroplastic-like [Nicotiana tabacum]	14.0411	2	292	32.5	6.43	1.008	1.04933	0.979333	0.969	0.959333	1.07067	0.96131	0.914231	1.09326
Nitab4.5_0004338g0040.1	1025149326	XP_016469166.1	phosphoinositide phospholipase C 2-like isoform X1 [Nicotiana tabacum]	11.8846	4	589	67	6.47	1.07533	1.11933	1.00367	0.977333	0.97	0.884	0.908865	0.866587	0.880771
Nitab4.5_0001831g0100.1	1025272185	XP_016493936.1	2-oxoglutarate dehydrogenase, mitochondrial-like [Nicotiana tabacum]	34.902	2	1020	115.5	7.15	0.883667	0.919667	0.922333	1.10433	1.06233	1.096	1.24972	1.15513	1.18829
Nitab4.5_0008548g0010.1	1025171255	XP_016470902.1	cysteine desulfurase 1, chloroplastic-like [Nicotiana tabacum]	10.7143	1	476	51.9	6.64	0.851333	0.886	0.82	1.14267	1.17167	1.153	1.34221	1.32242	1.4061
Nitab4.5_0002891g0030.1	1025033040	XP_016443179.1	leucine aminopeptidase 2, chloroplastic [Nicotiana tabacum]	43.0052	3	579	60.7	6.92	1.00733	1.04833	1.10667	0.972333	0.94	0.939667	0.965255	0.896661	0.849096
Nitab4.5_0007955g0010.1	1027852734	NP_001312180.1	cytochrome b-c1 complex subunit Rieske-3, mitochondrial [Nicotiana tabacum]	19.7761	2	268	29.2	8.68	0.893	0.929333	0.880667	1.153	1.054	1.095	1.29115	1.13415	1.24338
Nitab4.5_0000231g0280.1	1025112206	XP_016461698.1	argininosuccinate synthase, chloroplastic-like [Nicotiana tabacum]	30.9572	16	491	54	6.57	0.895667	0.932	0.882333	1.17233	1.087	1.04067	1.30889	1.16631	1.17945
Nitab4.5_0002112g0160.1	1025277116	XP_016494508.1	lipid phosphate phosphatase 2-like [Nicotiana tabacum]	9.31677	2	322	36.6	7.64	0.857	0.891667	0.819667	1.20333	1.17333	1.072	1.40412	1.31589	1.30785
Nitab4.5_0000124g0060.1	1025098499	XP_016458416.1	phosphoglucomutase, chloroplastic-like isoform X1 [Nicotiana tabacum]	11.6535	2	635	69.3	5.82	0.865333	0.900333	0.827	1.21667	1.19033	1.002	1.40601	1.3221	1.21161
Nitab4.5_0000021g0460.1	1025416228	XP_016441089.1	protein EXPORTIN 1A isoform X1 [Nicotiana tabacum]	8.4494	1	1077	123.7	5.62	0.933	0.970667	0.959	1.07533	1.00833	1.104	1.15255	1.0388	1.1512
Nitab4.5_0000430g0020.1	1025403874	XP_016437737.1	calmodulin-like [Nicotiana tabacum]	51.6779	1	149	16.9	4.27	1.21667	1.26567	1.21133	0.787667	0.713333	0.889	0.647397	0.563603	0.733902
Nitab4.5_0000090g0100.1	1025125264	XP_016463828.1	oxygen-evolving enhancer protein 1, chloroplastic-like [Nicotiana tabacum]	45.4819	0	332	35.2	5.67	1.24167	1.29167	1.131	0.782	0.818	0.778333	0.629799	0.63329	0.688182
Nitab4.5_0001094g0130.1	1025252461	XP_016489430.1	temperature-induced lipocalin-1-like [Nicotiana tabacum]	38.9189	1	185	21.4	7.47	0.919667	0.956667	0.781	1.11267	1.189	1.08233	1.20986	1.24286	1.38583
Nitab4.5_0006360g0040.1	1025329774	XP_016505980.1	gamma-tubulin complex component 3-like [Nicotiana tabacum]	6.32054	3	443	50.7	8	0.970667	1.00967	0.893	1.06133	0.937333	1.10833	1.09341	0.928359	1.24113
Nitab4.5_0008600g0010.1	1025314419	XP_016502722.1	enolase-phosphatase E1-like isoform X1 [Nicotiana tabacum]	41.8342	26	796	86.6	4.36	1.079	1.12233	1.08933	0.971333	0.921	0.838667	0.900216	0.820612	0.76989
Nitab4.5_0000263g0020.1	1025302417	XP_016499763.1	alpha-soluble NSF attachment protein isoform X1 [Nicotiana tabacum]	22.8374	6	289	32.5	5.24	1.03833	1.08	0.978667	0.951667	0.958	1.048	0.916533	0.887037	1.07084
Nitab4.5_0004333g0020.1	1025330319	XP_016506114.1	photosystem I reaction center subunit IV B, chloroplastic-like [Nicotiana tabacum]	46.2069	3	145	15.4	9.74	1.15533	1.20167	1.01833	0.846667	0.914	0.913667	0.732833	0.76061	0.897218
Nitab4.5_0006241g0010.1	1027858367	NP_001312366.1	thiosulfate/3-mercaptopyruvate sulfurtransferase 1, mitochondrial-like [Nicotiana tabacum]	23.9362	3	376	41.4	7.27	0.834667	0.868	0.847333	1.151	1.155	1.15767	1.37899	1.33065	1.36625
Nitab4.5_0000080g0160.1	1025140132	XP_016466230.1	protein SRC2-like [Nicotiana tabacum]	11.2782	3	266	28.5	4.61	0.902333	0.938333	0.916667	1.05567	1.03533	1.14433	1.16993	1.10337	1.24836
Nitab4.5_0009952g0020.1	1025184490	XP_016473689.1	non-specific lipid transfer protein GPI-anchored 2-like [Nicotiana tabacum]	4.66321	1	193	19.7	4.48	1.05367	1.09567	1.00367	0.946333	1.00333	0.889333	0.898134	0.915729	0.886084
Nitab4.5_0009628g0010.1	1025232347	XP_016484460.1	pheophorbide a oxygenase, chloroplastic-like [Nicotiana tabacum]	5.64663	4	549	62.5	7.97	0.953333	0.991333	0.967	1.09067	1.07433	0.946	1.14406	1.08373	0.978283
Nitab4.5_0000015g0180.1	1025411436	XP_016439658.1	rhodanese-like domain-containing protein 14, chloroplastic [Nicotiana tabacum]	3.86266	1	233	26.2	8.91	1.03067	1.07167	0.920667	0.945333	0.914	1.23533	0.917206	0.852877	1.34178
Nitab4.5_0000634g0150.1	1025279239	XP_016495040.1	ATP synthase subunit O, mitochondrial-like [Nicotiana tabacum]	32.3529	8	238	26.4	9.44	0.798667	0.830333	0.747	1.21833	1.117	1.35133	1.52546	1.34524	1.80901
Nitab4.5_0002362g0010.1	1025339073	XP_016507749.1	alpha-1,4 glucan phosphorylase L-2 isozyme, chloroplastic/amyloplastic-like isoform X1 [Nicotiana tabacum]	11.7108	5	982	111.5	5.22	1.00967	1.04967	0.895333	0.978	1.01633	1.013	0.968637	0.968244	1.13142
Nitab4.5_0005873g0040.1	1025036102	XP_016443927.1	T-complex protein 1 subunit eta-like [Nicotiana tabacum]	35.5993	19	559	60.3	6.67	0.977667	1.01633	0.876667	1.06267	1.01467	1.07533	1.08694	0.99836	1.22662
Nitab4.5_0002307g0060.1	1025070707	XP_016451968.1	proteasome subunit beta type-2-A [Nicotiana tabacum]	49.0196	9	204	22.6	6.68	1.03767	1.07867	1.036	0.987	0.942667	0.958	0.951173	0.873918	0.92471
Nitab4.5_0003070g0010.1	1025216456	XP_016480955.1	glutamine synthetase, chloroplastic-like [Nicotiana tabacum]	26.3889	11	432	47.5	7.2	1.131	1.17567	1.02133	0.875667	0.947333	0.867333	0.774241	0.805784	0.849217
Nitab4.5_0003376g0080.1	1025352028	XP_016510483.1	cytochrome P450 89A2-like [Nicotiana tabacum]	7.73694	4	517	59.1	8.63	0.812	0.844	0.772	1.30367	1.25533	1.045	1.6055	1.48736	1.35363
Nitab4.5_0002209g0120.1	1025092927	XP_016457506.1	chlorophyll a-b binding protein 8, chloroplastic-like [Nicotiana tabacum]	6.95971	2	273	29.4	8.22	0.906	0.941667	0.86	0.977333	1.006	1.349	1.07873	1.06832	1.5686
Nitab4.5_0008095g0020.1	1025038091	XP_016444416.1	pentatricopeptide repeat-containing protein At1g60770-like [Nicotiana tabacum]	3.44828	2	493	56	9.09	0.754667	0.784333	0.744	1.31367	1.185	1.255	1.74072	1.51084	1.68683
Nitab4.5_0000748g0140.1	1027856714	NP_001312395.1	12-oxophytodienoate reductase 1-like [Nicotiana tabacum]	7.1618	1	377	41.9	6.54	0.799	0.830333	0.843667	1.11833	1.13533	1.28167	1.39967	1.36732	1.51916
Nitab4.5_0008499g0040.1	1025225717	XP_016479711.1	uncharacterized protein LOC107800952 [Nicotiana tabacum]	18.3544	3	158	17.3	5.76	1.08867	1.13133	1.26433	0.881667	0.860333	0.763	0.809859	0.76046	0.60348
Nitab4.5_0008580g0020.1	1025384279	XP_016433490.1	glutathione S-transferase L3-like isoform X1 [Nicotiana tabacum]	25.1064	3	235	27.1	4.91	0.732667	0.761333	0.728667	1.23967	1.154	1.40867	1.69199	1.51576	1.93321
Nitab4.5_0004777g0040.1	1025303667	XP_016500062.1	photosystem I reaction center subunit IV A, chloroplastic, partial [Nicotiana tabacum]	48.3871	2	93	10.1	9.04	1.295	1.34567	1.027	0.805667	0.827667	0.763667	0.622136	0.615061	0.74359
Nitab4.5_0000211g0060.1	1025108988	XP_016460997.1	exportin-7 isoform X1 [Nicotiana tabacum]	3.48728	4	1061	120.8	6.2	1.065	1.10667	0.998	0.998333	0.910667	0.926	0.937402	0.822892	0.927856
Nitab4.5_0009538g0010.1	1025404385	XP_016437863.1	aspartate aminotransferase, chloroplastic-like [Nicotiana tabacum]	41.342	1	462	50.7	8.13	0.903667	0.939	0.873667	1.107	1.12367	1.06733	1.22501	1.19666	1.22167
Nitab4.5_0001706g0040.1	238914605	ACR78152.1	NTHK1-interacting protein 2 [Nicotiana tabacum]	31.7143	7	350	37.3	4.53	1.094	1.13667	1.07	0.927	0.945667	0.865333	0.847349	0.831965	0.808723
Nitab4.5_0008863g0030.1	1025096289	XP_016458342.1	small ubiquitin-related modifier 1-like [Nicotiana tabacum]	17.4757	1	103	11.3	4.97	0.898	0.933	0.923	1.098	1.04833	1.15167	1.22272	1.12362	1.24774
Nitab4.5_0001857g0010.1	1025336539	XP_016507109.1	CBS domain-containing protein CBSX6-like [Nicotiana tabacum]	8.23245	2	413	45	7.84	1.155	1.2	1.14967	0.902333	0.807667	0.819667	0.781241	0.673056	0.71296
Nitab4.5_0003050g0030.1	1025172838	XP_016471155.1	peroxisomal acyl-coenzyme A oxidase 1-like [Nicotiana tabacum]	29.3675	2	664	74.5	7.68	1.04433	1.085	1.059	0.978333	0.920333	0.942667	0.936802	0.848233	0.890148
Nitab4.5_0005064g0050.1	1025066259	XP_016450875.1	protein TRIGALACTOSYLDIACYLGLYCEROL 4, chloroplastic-like [Nicotiana tabacum]	6.50759	3	461	51.7	8.59	0.959333	0.996667	0.93	1.064	1.02667	1.041	1.1091	1.0301	1.11935
Nitab4.5_0001284g0080.1	1025334247	XP_016512916.1	FKBP12-interacting protein of 37 kDa-like [Nicotiana tabacum]	5.8651	2	341	38.5	5.03	0.968	1.00567	0.87	1.09133	0.926333	1.141	1.12741	0.921114	1.31149
Nitab4.5_0004859g0030.1	1025101198	XP_016459083.1	40S ribosomal protein S6 [Nicotiana tabacum]	40.5622	0	249	28.3	10.61	0.968333	1.006	0.967	0.970333	1.03033	1.02333	1.00207	1.02419	1.05826
Nitab4.5_0001769g0010.1	1025098380	XP_016458389.1	dihydroxy-acid dehydratase, chloroplastic-like [Nicotiana tabacum]	24.3902	1	615	66.3	6.84	1.10667	1.14967	1.101	0.935333	0.891	0.856	0.845181	0.775007	0.777475
Nitab4.5_0008204g0050.1	1025399753	XP_016436727.1	elongation factor Tu, mitochondrial-like [Nicotiana tabacum]	43.0155	4	451	49.1	6.92	0.86	0.893333	0.860333	1.16	1.14067	1.08033	1.34884	1.27687	1.25571
Nitab4.5_0002689g0040.1	1025200736	XP_016477011.1	enoyl-[acyl-carrier-protein] reductase [NADH] 2, chloroplastic-like [Nicotiana tabacum]	17.8571	4	392	41.3	8.41	0.929333	0.965333	0.912	1.078	1.06933	1.056	1.15997	1.10773	1.15789
Nitab4.5_0001003g0100.1	1025349588	XP_016433186.1	phosphoglycolate phosphatase 1B, chloroplastic-like [Nicotiana tabacum]	9.70588	3	340	37.2	8.28	1.22333	1.27067	1.06	0.833	0.868	0.771	0.680926	0.683106	0.727358
Nitab4.5_0000025g0190.1	1025255504	XP_016489745.1	protein SIEVE ELEMENT OCCLUSION B-like [Nicotiana tabacum]	16.0112	2	712	82.1	6.23	1.02867	1.06833	1.13267	0.989	0.93	0.871333	0.961439	0.870515	0.769276
Nitab4.5_0006534g0010.1	1025007067	XP_016508855.1	RNA-binding KH domain-containing protein PEPPER-like [Nicotiana tabacum]	13.9059	4	489	52	5.07	0.839333	0.871667	0.927333	1.104	1.127	1.08133	1.31533	1.29293	1.16607
Nitab4.5_0004053g0030.1	1025348460	XP_016510073.1	ubiquitin-like protein 5 [Nicotiana tabacum]	12.3288	1	73	8.5	8.12	1.08167	1.12333	1.091	0.943	0.890667	0.961667	0.871803	0.792878	0.881454
Nitab4.5_0000173g0060.1	11465991	NP_054533.1	ribosomal protein S11 (plastid) [Nicotiana tabacum]	22.4638	3	138	14.9	12.28	1.039	1.079	0.952	1.01367	1.06267	0.861	0.975618	0.984863	0.904412
Nitab4.5_0002739g0060.1	1025039114	XP_016444672.1	ATP-dependent RNA helicase-like protein DB10 isoform X1 [Nicotiana tabacum]	15.6507	3	607	65.9	9.51	0.825667	0.857333	0.969	1.03533	1.12	1.19167	1.25394	1.30638	1.22979
Nitab4.5_0010531g0010.1	85068610	ABC69385.1	CYP98A33v1 [Nicotiana tabacum]	11.5385	4	520	59.3	8.91	0.756667	0.785667	0.726333	1.63	1.03133	1.06367	2.15419	1.31269	1.46443
Nitab4.5_0002205g0010.1	1027855369	NP_001312599.1	pleiotropic drug resistance protein 1 [Nicotiana tabacum]	23.5704	1	1434	161.6	6.89	0.843667	0.876	0.932333	1.12967	1.15733	1.06267	1.339	1.32116	1.13979
Nitab4.5_0006196g0010.1	170225	AAA4068.1	3-deoxy-D-arabino-heptulosonate 7-phosphate synthase [Nicotiana tabacum]	40.7749	1	542	59.9	8.47	0.783333	0.813333	0.955333	1.113	1.05133	1.255	1.42085	1.29262	1.31368
Nitab4.5_0002327g0070.1	1025030287	XP_016478228.1	N-alpha-acetyltransferase 16, NatA auxiliary subunit-like [Nicotiana tabacum]	12.1246	5	899	102.9	7.3	0.905667	0.940333	0.883667	1.17467	1.08633	1.03067	1.29702	1.15526	1.16635
Nitab4.5_0000647g0200.1	1025054796	XP_016459878.1	folylpolyglutamate synthase-like isoform X1 [Nicotiana tabacum]	11.7002	3	547	60.8	6.23	0.95	0.986333	1.00667	1.004	1.03167	1.03467	1.05684	1.04596	1.02781
Nitab4.5_0006821g0040.1	1025040627	XP_016445058.1	nascent polypeptide-associated complex subunit alpha-like protein 2 [Nicotiana tabacum]	21.1538	3	208	22.8	4.49	1.055	1.09533	1.05667	0.971667	0.863667	0.952333	0.921011	0.788497	0.901262
Nitab4.5_0002642g0020.1	1025304976	XP_016500383.1	mitogen-activated protein kinase kinase 2-like [Nicotiana tabacum]	15.9664	6	357	39.6	5.67	0.917333	0.952333	0.929	1.096	1.06233	1.052	1.19477	1.11551	1.1324
Nitab4.5_0000026g0060.1	1025301460	XP_016505871.1	NAP1-related protein 2-like [Nicotiana tabacum]	16.9118	2	272	31.2	4.58	0.875	0.908333	0.890667	1.15733	1.141	1.06067	1.32267	1.25615	1.19087
Nitab4.5_0002885g0100.1	1025208996	XP_016479044.1	exocyst complex component EXO84B-like [Nicotiana tabacum]	7.75194	7	774	85.3	5.68	1.04133	1.081	0.954333	0.955667	0.983333	0.982667	0.917734	0.909652	1.02969
Nitab4.5_0004582g0060.1	1025100703	XP_016458962.1	stomatin-like protein 2, mitochondrial [Nicotiana tabacum]	24.4656	1	421	46	9	0.823	0.854333	0.811667	1.25533	1.124	1.162	1.52531	1.31565	1.43162
Nitab4.5_0000013g0140.1	1025104200	XP_016459820.1	beta-galactosidase-like [Nicotiana tabacum]	13.3213	3	1111	125.8	5.88	0.972	1.009	0.978	0.986	1.04167	1.01167	1.0144	1.03238	1.03442
Nitab4.5_0000032g0530.1	1025046660	XP_016446560.1	RNA-binding protein 2-like [Nicotiana tabacum]	39.4422	1	251	27.3	8.98	0.921667	0.956667	0.940667	1.14567	1.04333	0.991333	1.24304	1.09059	1.05386
Nitab4.5_0000155g0130.1	1025317931	XP_016508392.1	nucleolar protein 56-like [Nicotiana tabacum]	20.3971	3	554	61.8	8.29	0.916	0.950667	0.987667	1.025	1.06833	1.038	1.119	1.12377	1.05096
Nitab4.5_0008137g0040.1	1025347484	XP_016509826.1	uncharacterized protein LOC107827241 isoform X1 [Nicotiana tabacum]	20.2216	1	361	39.6	7.15	1.013	1.05133	0.99	1.01	0.959	0.959	0.997039	0.912175	0.968687
Nitab4.5_0001509g0080.1	1025278858	XP_016494937.1	DEAD-box ATP-dependent RNA helicase 38-like [Nicotiana tabacum]	42.2907	2	454	50.5	5.72	1.025	1.06367	1.017	1.017	0.967333	0.933667	0.992195	0.909433	0.91806
Nitab4.5_0001211g0220.1	1025305636	XP_016500539.1	vesicle transport v-SNARE 13-like [Nicotiana tabacum]	13.1222	1	221	25.1	9.11	0.928	0.963	0.896667	1.21433	0.955667	1.04933	1.30855	0.992385	1.17026
Nitab4.5_0004916g0020.1	1025062556	XP_016449955.1	nucleolar and coiled-body phosphoprotein 1-like [Nicotiana tabacum]	8.97756	3	401	44.7	9.16	0.991	1.02833	1.06767	1.003	0.938667	0.972667	1.01211	0.912804	0.911021
Nitab4.5_0001160g0040.1	1025309612	XP_016501505.1	syntaxin-51-like isoform X1 [Nicotiana tabacum]	26.749	1	243	27.2	8.76	0.876	0.909	0.901333	1.10633	1.102	1.12133	1.26294	1.21232	1.24408
Nitab4.5_0002614g0030.1	1025026788	XP_016454636.1	exportin-2-like [Nicotiana tabacum]	14.1538	3	975	109.5	6.05	1.001	1.03867	0.986667	1.01733	0.963667	1.05267	1.01632	0.927792	1.06689
Nitab4.5_0000258g0310.1	1025345324	XP_016509305.1	ATPase GET3-like [Nicotiana tabacum]	15.7895	2	361	40.4	4.94	0.904	0.938	0.911333	1.05567	1.09567	1.124	1.16777	1.16809	1.23336
Nitab4.5_0001922g0070.1	1025164290	XP_016469751.1	enolase-like [Nicotiana tabacum]	62.8378	2	444	47.8	5.82	1.00167	1.03933	0.923	0.964333	1.05067	1.056	0.962729	1.0109	1.1441
Nitab4.5_0001198g0120.1	1025222195	XP_016482422.1	60S ribosomal protein L6-like isoform X1 [Nicotiana tabacum]	50.4348	4	230	25.5	10.13	0.984667	1.02167	1.03167	1.00167	1.01767	0.970667	1.01726	0.996085	0.940872
Nitab4.5_0000241g0270.1	1025325161	XP_016504845.1	tRNA (cytosine(34)-C(5))-methyltransferase-like [Nicotiana tabacum]	3.66133	3	874	97.6	5.26	0.914667	0.949	0.927333	1.066	1.09133	1.07267	1.16545	1.14998	1.15672
Nitab4.5_0000026g0060.1	1025040372	XP_016444989.1	NAP1-related protein 2-like [Nicotiana tabacum]	21.0938	4	256	29.5	4.3	0.897	0.930667	0.961667	1.08833	1.04667	1.059	1.2133	1.12464	1.10121
Nitab4.5_0002475g0030.1	1025273345	XP_016490449.1	photosystem II 10 kDa polypeptide, chloroplastic-like [Nicotiana tabacum]	11.5108	2	139	14.4	9.63	1.20833	1.25367	1.05333	0.839667	0.876333	0.812	0.694897	0.699016	0.770886
Nitab4.5_0002478g0050.1	1025180993	XP_016472798.1	pollen-specific leucine-rich repeat extensin-like protein 1 [Nicotiana tabacum]	7.47664	3	321	35.8	8.54	0.942333	0.977667	1.08233	0.929333	0.924	1.11	0.986204	0.945107	1.02556
Nitab4.5_0001194g0100.1	1025104341	XP_016459853.1	non-specific lipid-transfer protein 2-like [Nicotiana tabacum]	17.2043	2	93	10.1	9.58	0.605333	0.628	0.624667	1.52267	1.21167	1.43433	2.51542	1.92941	2.29616
Nitab4.5_0004126g0030.1	1025335592	XP_016516144.1	allene oxide synthase, chloroplastic-like [Nicotiana tabacum]	27.0476	5	525	59.2	8.32	0.849667	0.881333	0.838333	1.166	1.13267	1.15067	1.3723	1.28517	1.37256
Nitab4.5_0001295g0040.1	1025083477	XP_016455146.1	beta-galactosidase-like [Nicotiana tabacum]	29.6429	2	840	93.4	8.38	1.50267	1.55867	1.58633	0.493333	0.435667	0.440333	0.328305	0.279512	0.277579
Nitab4.5_0015635g0010.1	1027857872	NP_001312904.1	suberization-associated anionic peroxidase-like precursor [Nicotiana tabacum]	40.2778	1	360	38.7	7.81	0.466333	0.483667	1.08767	1.16033	1.056	1.744	2.48821	2.18332	1.60343
Nitab4.5_0007573g0030.1	1025375719	XP_016515893.1	aquaporin TIP2-1-like [Nicotiana tabacum]	4.43548	1	248	25	6.11	1.48	1.535	1.331	0.635333	0.549	0.528333	0.429279	0.357655	0.396945
Nitab4.5_0007455g0010.1	1025148487	XP_016467632.1	cryptochrome-1-like isoform X1 [Nicotiana tabacum]	14.0969	2	681	77.1	5.81	1.105	1.146	1.05633	0.968333	0.915	0.798	0.87632	0.798429	0.755443
Nitab4.5_0001327g0070.1	1025082173	XP_016454823.1	40S ribosomal protein S6-like [Nicotiana tabacum]	40.5622	1	249	28.3	10.65	1.00633	1.04367	1.017	1.02633	0.996	0.944667	1.01987	0.954328	0.928876
Nitab4.5_0001899g0130.1	1025183742	XP_016473518.1	probable carboxylesterase 12 [Nicotiana tabacum]	9.70874	3	309	34.9	6.33	0.98	1.01633	0.953	0.990333	1.031	1.02767	1.01054	1.01443	1.07835
Nitab4.5_0003548g0010.1	1025229028	XP_016483607.1	uncharacterized protein LOC107804270 [Nicotiana tabacum]	1.06222	1	659	72.4	8.48	0.989	1.02567	1.13133	0.975667	0.906333	0.978	0.986518	0.883653	0.864467
Nitab4.5_0000855g0060.1	1025223361	XP_016482724.1	plant intracellular Ras-group-related LRR protein 4-like [Nicotiana tabacum]	17.3214	1	560	61.8	6.81	1.17867	1.22233	1.10233	0.841333	0.839667	0.829333	0.713801	0.686938	0.752344
Nitab4.5_0000620g0060.1	1025345411	XP_016509326.1	uncharacterized protein LOC107826806 [Nicotiana tabacum]	8.55107	3	421	46.3	6.48	0.963	0.998667	1.00767	1.07067	1.01367	0.993333	1.1118	1.01502	0.985776
Nitab4.5_0001179g0110.1	1025060590	XP_016449469.1	far upstream element-binding protein 2-like [Nicotiana tabacum]	11.226	4	677	69.5	5.81	1.00167	1.03867	1.12433	0.961	0.981667	0.898	0.959401	0.945122	0.798696
Nitab4.5_0000688g0100.1	1025029461	XP_016456524.1	60S ribosomal protein L31-like [Nicotiana tabacum]	12.5	1	120	13.9	9.95	1.02967	1.06767	1.06	0.925333	0.983333	0.933667	0.898673	0.921012	0.880818
Nitab4.5_0003470g0070.1	1025065559	XP_016450695.1	AP-2 complex subunit alpha-1-like [Nicotiana tabacum]	18.9216	4	1020	113.6	6.23	0.994667	1.03133	0.977	1.03033	0.985	1.00033	1.03586	0.955074	1.02388
Nitab4.5_0001550g0010.1	1025353823	XP_016510921.1	probable methyltransferase PMT3 [Nicotiana tabacum]	17.1521	1	618	70.2	6.14	0.886667	0.919333	0.828	1.03467	1.16567	1.21	1.16692	1.26795	1.46135
Nitab4.5_0001929g0080.1	1025126307	XP_016463998.1	ubiquitin carboxyl-terminal hydrolase 4-like isoform X1 [Nicotiana tabacum]	8.66337	3	404	46.4	6.92	1.024	1.06167	0.957	1.08867	0.964333	0.917	1.06315	0.90832	0.958203
Nitab4.5_0006013g0040.1	1025381250	XP_016433296.1	short-chain dehydrogenase/reductase 2b-like isoform X1 [Nicotiana tabacum]	4.47368	1	380	41.7	7.62	0.898333	0.931333	0.855667	1.159	1.11933	1.055	1.29017	1.20186	1.23296
Nitab4.5_0000501g0010.1	1025264834	XP_016492079.1	UBP1-associated protein 2C-like [Nicotiana tabacum]	26.1905	1	420	43.7	7.53	0.981333	1.01733	0.986	1.007	0.964333	0.992667	1.02615	0.947903	1.00676
Nitab4.5_0001861g0170.1	1025258014	XP_016490385.1	zingipain-2-like [Nicotiana tabacum]	20.5011	3	439	48	5.88	0.912333	0.945667	0.915	1.095	1.14833	0.999333	1.20022	1.21431	1.09217
Nitab4.5_0004677g0020.1	1025241782	XP_016486796.1	2-Cys peroxiredoxin BAS1, chloroplastic [Nicotiana tabacum]	27.4074	3	270	29.8	7.69	1.09867	1.13867	0.974333	0.976667	0.956	0.924667	0.888956	0.839578	0.949025
Nitab4.5_0000349g0140.1	1025234524	XP_016485005.1	THO complex subunit 4A-like isoform X1 [Nicotiana tabacum]	38.1526	2	249	27	10.02	1.008	1.04467	1.05867	0.972	0.974667	0.953	0.964286	0.932993	0.900189
Nitab4.5_0001062g0110.1	1025280329	XP_016496219.1	sterol 3-beta-glucosyltransferase UGT80B1-like [Nicotiana tabacum]	5.3973	4	667	73.8	6.35	0.933667	0.967333	0.983	0.992667	1.10433	1.047	1.06319	1.14163	1.06511
Nitab4.5_0001256g0050.1	347447251	2XR7_A	Chain A, Crystal Structure Of Nicotiana Tabacum Malonyltransferase (Ntmat1) Complexed With Malonyl-Coa	6.62252	4	453	50.5	6.9	0.749	0.776	0.841333	1.19233	1.15667	1.29533	1.5919	1.49055	1.53962
Nitab4.5_0001936g0060.1	1025292927	XP_016497941.1	ATP-dependent RNA helicase A-like isoform X1 [Nicotiana tabacum]	6.36943	1	314	34.2	10.17	1.07333	1.112	0.915667	0.855333	1.09467	0.949667	0.796894	0.984412	1.03713
Nitab4.5_0004639g0020.1	1025389078	XP_016434705.1	uncharacterized protein At5g02240-like [Nicotiana tabacum]	16.9381	6	307	33.2	8.56	1.10133	1.141	1.02733	0.907333	0.916333	0.937667	0.82385	0.803097	0.912719
Nitab4.5_0002788g0090.1	1025158757	XP_016468858.1	6-phosphogluconate dehydrogenase, decarboxylating 2, chloroplastic-like [Nicotiana tabacum]	35.1515	3	495	54.2	6.74	0.828333	0.858	0.778667	1.23767	1.14867	1.163	1.49416	1.33877	1.49358
Nitab4.5_0003658g0070.1	1025099111	XP_016458577.1	translationally-controlled tumor protein homolog [Nicotiana tabacum]	20.8333	2	168	18.9	4.6	0.903	0.935333	0.911333	1.13067	1.04	1.083	1.25212	1.1119	1.18837
Nitab4.5_0007799g0080.1	1025233053	XP_016484642.1	putative lactoylglutathione lyase [Nicotiana tabacum]	47.8261	12	299	33.6	6.95	0.931333	0.964667	0.954	1.08233	1.08533	0.986667	1.16213	1.12509	1.03424
Nitab4.5_0005329g0040.1	48526017	AAT45202.1	lipid transfer protein 1 precursor, partial [Nicotiana tabacum]	58.871	3	124	12.5	8.25	1.454	1.506	1.22267	0.648	0.721	0.682667	0.445667	0.478752	0.558342
Nitab4.5_0005517g0020.1	1025329644	XP_016505943.1	fructose-bisphosphate aldolase cytoplasmic isozyme-like [Nicotiana tabacum]	65.9218	5	358	38.5	7.66	0.923667	0.956667	0.895333	1.08133	1.04833	1.11833	1.1707	1.09582	1.24907
Nitab4.5_0012215g0010.1	1025374970	XP_016515703.1	small nuclear ribonucleoprotein SmD3b-like [Nicotiana tabacum]	18.797	2	133	14.5	10.54	0.887333	0.919	0.877667	1.11067	1.11333	1.14467	1.25169	1.21146	1.30422
Nitab4.5_0002596g0090.1	1025102963	XP_016459510.1	uncharacterized protein At5g49945-like [Nicotiana tabacum]	12.3418	1	316	36	9.5	0.813333	0.842333	0.838333	1.17567	1.19133	1.154	1.44549	1.41433	1.37654
Nitab4.5_0007745g0010.1	1025065087	XP_016450580.1	glycine cleavage system H protein 2, mitochondrial-like [Nicotiana tabacum]	12.3377	1	154	16.8	4.89	0.993	1.02833	1.016	1.02667	1.01367	0.967333	1.0339	0.985737	0.9521
Nitab4.5_0006744g0060.1	1025369499	XP_016514330.1	serine carboxypeptidase II-2-like [Nicotiana tabacum]	34.6809	2	470	53	6.35	0.834333	0.864	0.855667	1.14967	1.21733	1.10533	1.37795	1.40895	1.29178
Nitab4.5_0000915g0030.1	1025024319	XP_016442312.1	reticulon-like protein B5 [Nicotiana tabacum]	13.0597	2	268	30	8.57	0.994667	1.03	1.04967	0.998	0.978333	0.938	1.00335	0.949838	0.893617
Nitab4.5_0000914g0030.1	1025148243	XP_016467588.1	cysteine desulfurase 1, chloroplastic-like [Nicotiana tabacum]	11.5546	1	476	51.9	6.8	0.835333	0.865	0.696	1.22967	1.24267	1.17	1.47207	1.43661	1.68103
Nitab4.5_0000041g0280.1	1025012719	XP_016441703.1	golgin subfamily A member 3-like isoform X1 [Nicotiana tabacum]	1.37589	2	1817	203.2	4.78	0.838333	0.868	0.815	1.09467	1.22067	1.162	1.30577	1.4063	1.42577
Nitab4.5_0003234g0080.1	1025410004	XP_016439299.1	bifunctional phosphatase IMPL2, chloroplastic-like [Nicotiana tabacum]	13.2565	4	347	37.8	6.1	0.952	0.985667	0.97	1.06767	1.03167	0.993333	1.1215	1.04667	1.02405
Nitab4.5_0005297g0040.1	1025092305	XP_016457339.1	heterogeneous nuclear ribonucleoprotein H2-like isoform X1 [Nicotiana tabacum]	15.8491	4	265	30.1	8.44	0.915	0.947333	0.978	1.09567	1.03	1.05	1.19745	1.08726	1.07362
Nitab4.5_0000782g0210.1	1025079980	XP_016454288.1	short-chain dehydrogenase TIC 32, chloroplastic-like isoform X1 [Nicotiana tabacum]	12.381	4	315	34.4	8.15	0.84	0.869667	0.892667	1.07967	1.17733	1.15933	1.28532	1.35378	1.29873
Nitab4.5_0002411g0030.1	1025065893	XP_016450778.1	importin-5-like [Nicotiana tabacum]	19.4419	2	1111	123.2	4.87	1.116	1.15533	1.02067	0.91	0.890667	0.943	0.815412	0.770917	0.923906
Nitab4.5_0000684g0150.1	1025203143	XP_016477592.1	E3 ubiquitin-protein ligase listerin-like, partial [Nicotiana tabacum]	3.26209	3	889	99.8	5.68	0.918667	0.951	0.888	1.11467	1.08	1.07833	1.21335	1.13565	1.21434
Nitab4.5_0005609g0040.1	1025196270	XP_016475886.1	malate dehydrogenase, glyoxysomal [Nicotiana tabacum]	15.4062	4	357	37.6	7.94	1.02933	1.06533	0.895333	0.992	1.03567	1.03567	0.963731	0.972153	1.15674
Nitab4.5_0005710g0060.1	1025292303	XP_016497788.1	pyrrolidone-carboxylate peptidase-like [Nicotiana tabacum]	16.4384	3	219	24	6.52	1.088	1.126	1.06933	0.938667	0.902333	0.875333	0.862745	0.801362	0.818579
Nitab4.5_0002769g0080.1	1025082114	XP_016454807.1	glutamate dehydrogenase B-like [Nicotiana tabacum]	28.7105	2	411	44.5	7.05	0.954667	0.988	0.993	0.984	1.02833	1.08667	1.03073	1.04082	1.09433
Nitab4.5_0004906g0050.1	1025119401	XP_016462876.1	protein TIC110, chloroplastic-like isoform X1 [Nicotiana tabacum]	16.8639	16	1014	112.4	5.86	0.830667	0.859667	0.788333	1.16933	1.18067	1.184	1.4077	1.3734	1.5019
Nitab4.5_0001163g0130.1	1025340389	XP_016508072.1	T-complex protein 1 subunit beta [Nicotiana tabacum]	33.27	14	526	57	5.88	1.023	1.05867	0.987667	0.953333	0.965333	1.042	0.9319	0.911839	1.05501
Nitab4.5_0004841g0060.1	1001824256	AMM05608.1	Ycf1 (plastid) [Nicotiana tabacum]	5.67823	10	1902	226.1	9.73	0.938667	0.971333	0.933667	1.112	1.05967	1.006	1.18466	1.09094	1.07747
Nitab4.5_0005312g0020.1	1025103059	XP_016459537.1	lipoamide acyltransferase component of branched-chain alpha-keto acid dehydrogenase complex, mitochondrial-like [Nicotiana tabacum]	17.7866	7	506	55.2	6.54	1.03467	1.07067	1.05167	1.00467	0.907	0.966	0.971005	0.847136	0.918542
Nitab4.5_0000513g0060.1	1025201708	XP_016477244.1	probable tocopherol cyclase, chloroplastic [Nicotiana tabacum]	13.2554	1	513	57.6	7.62	0.814333	0.842667	0.801667	1.22133	1.222	1.10433	1.4998	1.45016	1.37755
Nitab4.5_0013925g0010.1	1025063860	XP_016450289.1	synaptotagmin-1-like [Nicotiana tabacum]	24.3043	2	539	61.4	7.05	1.038	1.074	1.05867	0.894	0.994	0.918667	0.861272	0.925512	0.867758
Nitab4.5_0009044g0070.1	1025287250	XP_016496535.1	eukaryotic translation initiation factor 3 subunit M-like isoform X1 [Nicotiana tabacum]	8.53659	2	410	46.4	5.22	1.001	1.03567	0.994667	0.944333	0.956	1.121	0.94339	0.923077	1.12701
Nitab4.5_0000574g0190.1	1025218321	XP_016481454.1	transmembrane 9 superfamily member 3-like [Nicotiana tabacum]	5.03356	2	596	68.4	7.31	0.722667	0.747667	0.743333	1.205	1.16733	1.43833	1.66744	1.5613	1.93498
Nitab4.5_0003602g0070.1	1025032007	XP_016442917.1	proteasome subunit alpha type-4 [Nicotiana tabacum]	35.8871	5	248	27.2	5.74	0.964333	0.997667	0.971	1.02733	1.013	1.036	1.06533	1.01537	1.06694
Nitab4.5_0000271g0190.1	1025342003	XP_016508486.1	NADH dehydrogenase [ubiquinone] flavoprotein 1, mitochondrial [Nicotiana tabacum]	22.5873	11	487	53.6	8.03	0.897333	0.928333	0.877	1.11667	1.12333	1.07267	1.24443	1.21005	1.22311
Nitab4.5_0000079g0100.1	1025114506	XP_016462096.1	uncharacterized protein LOC107785332 [Nicotiana tabacum]	27.0833	4	192	21.5	8.25	0.772667	0.799333	0.834667	1.23667	1.239	1.11767	1.60052	1.55004	1.33906
Nitab4.5_0000347g0010.1	1025260222	XP_016490924.1	trifunctional UDP-glucose 4,6-dehydratase/UDP-4-keto-6-deoxy-D-glucose 3,5-epimerase/UDP-4-keto-L-rhamnose-reductase RHM1-like [Nicotiana tabacum]	15.6483	4	671	75.3	7.21	1.00467	1.03933	0.923667	0.990667	0.994	1.06433	0.986065	0.956382	1.15229
Nitab4.5_0000860g0060.1	1025281397	XP_016498913.1	14 kDa proline-rich protein DC2.15-like [Nicotiana tabacum]	13.7681	2	138	14.4	8.54	1.31633	1.36167	1.28	0.688333	0.716	0.601667	0.522917	0.525826	0.470052
Nitab4.5_0004326g0040.1	1025310864	XP_016501815.1	uncharacterized protein LOC107820113 [Nicotiana tabacum]	11.9835	3	242	27.4	9.28	0.698	0.722	0.832	1.43233	1.05667	1.278	2.05205	1.46353	1.53606
Nitab4.5_0003890g0030.1	1025048077	XP_016446901.1	uncharacterized protein LOC107771942 [Nicotiana tabacum]	4.36681	1	229	24.1	7.46	0.931333	0.963333	0.909333	1.06367	1.04767	1.07633	1.14209	1.08754	1.18365
Nitab4.5_0009018g0010.1	1025326423	XP_016505145.1	keratinocyte proline-rich protein-like [Nicotiana tabacum]	9.04523	1	199	22.2	7.68	0.944	0.976333	0.969667	0.862333	1.108	1.11833	0.913489	1.13486	1.15332
Nitab4.5_0007512g0010.1	1025166593	XP_016470118.1	probable cytosolic oligopeptidase A [Nicotiana tabacum]	30.9202	16	815	91.9	7.08	0.954	0.986667	0.952667	1.02767	1.00833	1.09533	1.07722	1.02196	1.14976
Nitab4.5_0001969g0060.1	1025315897	XP_016503084.1	fructose-bisphosphate aldolase cytoplasmic isozyme [Nicotiana tabacum]	51.9553	1	358	38.5	7.3	1.05233	1.08833	1.003	0.850333	0.959333	1.075	0.808046	0.88147	1.07178
Nitab4.5_0004658g0050.1	1025233289	XP_016484703.1	glycine cleavage system H protein, mitochondrial-like [Nicotiana tabacum]	27.439	1	164	17.5	4.92	1.10267	1.14033	1.08167	0.842333	0.893667	0.912333	0.763906	0.783689	0.843451
Nitab4.5_0000078g0100.1	1025018323	XP_016442042.1	protein RAE1-like [Nicotiana tabacum]	23.9193	7	347	38.3	8.18	0.956667	0.989333	1.02067	1.032	1.02233	0.969	1.07875	1.03336	0.949379
Nitab4.5_0009429g0030.1	1025259557	XP_016490762.1	signal recognition particle subunit SRP68-like [Nicotiana tabacum]	13.4328	7	603	68.4	8.85	1.006	1.04033	0.889333	1.03633	0.99	1.07067	1.03015	0.951618	1.2039
Nitab4.5_0002050g0040.1	1025072978	XP_016452520.1	nuclear transport factor 2-like isoform X1 [Nicotiana tabacum]	43.4426	1	122	13.6	6.11	1.058	1.094	1.092	0.941333	0.933667	0.887667	0.889729	0.853443	0.812882
Nitab4.5_0001002g0040.1	1025270760	XP_016493574.1	peptidyl-prolyl cis-trans isomerase FKBP20-1-like [Nicotiana tabacum]	19.3548	3	186	20	7.15	0.993	1.02667	1.01933	1.05233	0.999667	0.923667	1.05975	0.973701	0.906148
Nitab4.5_0003603g0040.1	1025226066	XP_016480531.1	expansin-like A2 [Nicotiana tabacum]	30.7985	3	263	28.4	7.99	1.102	1.13933	1.24867	0.827667	0.864333	0.828	0.751059	0.758631	0.663107
Nitab4.5_0004323g0010.1	1025041107	XP_016445171.1	GDSL esterase/lipase 2-like [Nicotiana tabacum]	13.2265	5	499	56.3	8.95	0.571667	0.591	0.669	1.29633	1.43733	1.43467	2.26764	2.43204	2.14449
Nitab4.5_0006805g0040.1	1025387227	XP_016434233.1	ubiquitin carboxyl-terminal hydrolase 3-like isoform X1 [Nicotiana tabacum]	21.3389	3	239	26.3	4.7	1.03633	1.07133	1.06567	0.977667	0.92	0.944333	0.94339	0.858743	0.886143
Nitab4.5_0010333g0060.1	127083	P0903.1	RecName: Full=ATP synthase protein MI25; AltName: Full=ORF 25	26.2626	6	198	22.4	9.38	1.066	1.102	1.036	0.913	0.941667	1.01667	0.856473	0.854507	0.981338
Nitab4.5_0005499g0040.1	1025073286	XP_016452603.1	beta-galactosidase 16-like [Nicotiana tabacum]	2.70636	1	739	82.5	8.06	1.32367	1.36833	1.39367	0.651667	0.607667	0.659667	0.492319	0.444093	0.473332
Nitab4.5_0002941g0010.1	1025379350	XP_016432806.1	probable ribosomal protein S11, mitochondrial isoform X1 [Nicotiana tabacum]	11.4407	3	236	26.4	10.35	0.744	0.769	0.72	1.299	1.22433	1.27067	1.74597	1.59211	1.76481
Nitab4.5_0003452g0010.1	1025108118	XP_016460771.1	early nodulin-like protein 1 [Nicotiana tabacum]	35.814	1	215	22.8	5.3	1.052	1.08733	1.118	0.947333	0.926333	0.851333	0.900507	0.851931	0.761479
Nitab4.5_0001296g0070.1	1025410772	XP_016439490.1	SNF1-related protein kinase regulatory subunit beta-2-like [Nicotiana tabacum]	10.6529	3	291	31.9	5.33	0.889667	0.919333	0.940333	1.11433	1.12833	0.978667	1.25253	1.22734	1.04077
Nitab4.5_0001707g0050.1	1025307634	XP_016501010.1	hsp70-Hsp90 organizing protein 3-like [Nicotiana tabacum]	15.7265	2	585	66.2	7.94	1.06233	1.09767	0.884	1.07367	0.997	0.914333	1.01067	0.90829	1.03431
Nitab4.5_0006798g0030.1	1025062974	XP_016450067.1	2-alkenal reductase (NADP(+)-dependent)-like [Nicotiana tabacum]	22.5071	3	351	39.2	6.19	0.922667	0.953333	0.991333	1.024	0.964	1.13367	1.10983	1.01119	1.14358
Nitab4.5_0000518g0050.1	1025102552	XP_016459404.1	MICOS complex subunit MIC60-like [Nicotiana tabacum]	15.1562	3	640	70.3	5.14	0.894	0.923667	0.866	1.13367	1.12667	1.081	1.26808	1.21978	1.24827
Nitab4.5_0000442g0080.1	1025340528	XP_016508108.1	uncharacterized RNA-binding protein C1827.05c-like [Nicotiana tabacum]	9.81308	2	214	24.8	9.99	0.743667	0.768333	0.809667	1.148	1.23667	1.307	1.5437	1.60954	1.61424
Nitab4.5_0000273g0080.1	1025181580	XP_016472953.1	suberization-associated anionic peroxidase-like [Nicotiana tabacum]	27.4566	4	346	37.6	5.99	0.603	0.623	0.844	1.24333	1.177	1.48867	2.06191	1.88925	1.76382
Nitab4.5_0000730g0030.1	1025346387	XP_016509561.1	probable serine/threonine-protein kinase At5g41260 [Nicotiana tabacum]	23.5602	1	191	21.3	5.87	1.21067	1.25067	1.284	0.802333	0.792333	0.652	0.66272	0.633529	0.507788
Nitab4.5_0000513g0100.1	1025353726	XP_016510896.1	peroxisomal fatty acid beta-oxidation multifunctional protein AIM1-like [Nicotiana tabacum]	12.2535	8	710	76.9	6.23	0.726667	0.750667	1.14133	0.935333	0.978333	1.489	1.28716	1.30329	1.30461
Nitab4.5_0008737g0020.1	1025349218	XP_016510263.1	ubiquitin-NEDD8-like protein RUB2 [Nicotiana tabacum]	54.5455	1	154	17.2	6.6	1.062	1.097	1.11633	0.879667	0.775333	1.08367	0.828311	0.706776	0.970738
Nitab4.5_0003771g0010.1	1025245691	XP_016487756.1	pathogenesis-related protein 1B [Nicotiana tabacum]	20.2381	2	168	18.5	5.34	0.323667	0.334333	0.36	1.69633	1.994	1.28567	5.24099	5.96411	3.5713
Nitab4.5_0011467g0020.1	1025220534	XP_016482006.1	60S ribosomal protein L27-3-like [Nicotiana tabacum]	33.3333	3	135	15.7	10.32	0.991667	1.02433	0.963667	1.033	0.993333	1.044	1.04168	0.969736	1.08336
Nitab4.5_0009384g0010.1	1025253906	XP_016485826.1	putative late blight resistance protein homolog R1A-3 [Nicotiana tabacum]	16.0227	2	880	99.5	8.24	0.801	0.827333	0.775667	1.25133	1.164	1.18433	1.56221	1.40693	1.52686
Nitab4.5_0007206g0030.1	1025345339	XP_016509308.1	endochitinase B [Nicotiana tabacum]	40.1235	2	324	34.7	7.93	0.853	0.881	1.06533	1.00467	0.979	1.232	1.1778	1.11124	1.15645
Nitab4.5_0003429g0060.1	1025288215	XP_016496782.1	polyadenylate-binding protein 1-like [Nicotiana tabacum]	20.0893	2	224	25.6	5.03	0.874333	0.903	0.946333	1.11867	1.049	1.12667	1.27945	1.16168	1.19056
Nitab4.5_0001295g0230.1	1025079438	XP_016454154.1	glyoxylate/succinic semialdehyde reductase 2, chloroplastic-like [Nicotiana tabacum]	3.97878	1	377	39.7	8.07	0.997667	1.03033	1.00033	1.00333	0.997333	0.966	1.00568	0.967972	0.965678
Nitab4.5_0015741g0010.1	1025069078	XP_016451580.1	GATA type zinc finger protein asd-4-like [Nicotiana tabacum]	45.0237	3	211	21.6	4.65	0.888667	0.917667	0.873333	1.16067	1.15233	1.03667	1.30608	1.25572	1.18702
Nitab4.5_0003218g0060.1	1025163619	XP_016469668.1	60S ribosomal protein L28-1-like [Nicotiana tabacum]	50.3497	1	143	15.8	10.59	0.991	1.02333	1.01133	1.057	0.972667	0.944667	1.0666	0.950489	0.93408
Nitab4.5_0000402g0170.1	291165310	ADD81206.1	sinapyl alcohol dehydrogenase-like 3 [Nicotiana tabacum]	25.5556	0	360	39.2	6.68	1.01267	1.04567	0.994	0.986333	0.956667	1.02967	0.973996	0.914887	1.03588
Nitab4.5_0001346g0030.1	1025119104	XP_016462825.1	60S acidic ribosomal protein P0 [Nicotiana tabacum]	29.595	2	321	34.2	5.16	0.890333	0.919333	0.864667	1.13533	1.11533	1.101	1.27518	1.2132	1.27332
Nitab4.5_0007687g0010.1	1025195814	XP_016477675.1	DNA replication licensing factor MCM6-like [Nicotiana tabacum]	5.27578	4	834	93.4	6.33	0.583333	0.602333	0.647667	1.35333	1.305	1.45433	2.32	2.16657	2.2455
Nitab4.5_0000396g0010.1	1025317474	XP_016507323.1	probable xyloglucan endotransglucosylase/hydrolase protein 7 [Nicotiana tabacum]	40.2062	1	291	33	7.46	1.29	1.332	1.149	0.789333	0.723333	0.715667	0.611886	0.543043	0.62286
Nitab4.5_0001049g0060.1	1025217863	XP_016481332.1	plant UBX domain-containing protein 11-like isoform X1 [Nicotiana tabacum]	1.5444	1	518	56.2	5.45	0.811	0.837333	0.912	1.11933	1.149	1.144	1.38019	1.37221	1.25439
Nitab4.5_0000926g0110.1	1025333230	XP_016506832.1	putative 4-hydroxy-4-methyl-2-oxoglutarate aldolase 2 [Nicotiana tabacum]	45.1807	2	166	17.8	5.99	1.119	1.15533	1.122	0.891	0.862333	0.831333	0.796247	0.746394	0.740939
Nitab4.5_0004028g0030.1	1025128461	XP_016464341.1	translation initiation factor IF-2-like [Nicotiana tabacum]	14.4161	5	548	57.6	10.2	0.977667	1.00933	1.14133	0.955	0.999	0.900333	0.976816	0.989762	0.788843
Nitab4.5_0002155g0070.1	1025338554	XP_016507619.1	pentatricopeptide repeat-containing protein At1g61870, mitochondrial-like [Nicotiana tabacum]	3.99002	2	401	45.2	8.6	0.792667	0.818333	0.765667	1.14033	1.17233	1.29567	1.4386	1.43259	1.69221
Nitab4.5_0000074g0050.1	1025087557	XP_016456159.1	cytochrome P450 CYP82D47-like [Nicotiana tabacum]	7.93037	3	517	59.4	7.11	0.545667	0.563333	0.623667	1.248	1.422	1.59133	2.28711	2.52426	2.55158
Nitab4.5_0013359g0030.1	1025056078	XP_016463077.1	60S ribosomal protein L6-like [Nicotiana tabacum]	46.2882	5	229	25.3	10.13	0.951667	0.982333	1.035	1.043	1.02333	0.985	1.09597	1.04174	0.951691
Nitab4.5_0011212g0060.1	1025334070	XP_016512525.1	metal-independent phosphoserine phosphatase-like [Nicotiana tabacum]	16.5939	4	229	25.5	5.21	1.05733	1.09133	1.04833	0.929	0.920667	1.00433	0.878625	0.843616	0.958029
Nitab4.5_0000318g0120.1	1025361722	XP_016512889.1	profilin-2-like [Nicotiana tabacum]	38.9313	3	131	14.2	4.84	1.09967	1.135	1.08067	0.922333	0.911667	0.848333	0.838739	0.803231	0.785009
Nitab4.5_0001423g0100.1	1025119502	XP_016462893.1	sugar transporter ERD6-like 5 isoform X1 [Nicotiana tabacum]	3.61702	2	470	51	7.59	1.06967	1.104	1.15167	0.790667	0.846333	1.137	0.739171	0.766606	0.987265
Nitab4.5_0000159g0120.1	1025123514	XP_016463540.1	eukaryotic translation initiation factor 3 subunit I-like [Nicotiana tabacum]	48.1595	1	326	35.9	8.25	0.925667	0.955333	0.937333	1.06233	1.077	1.03733	1.14764	1.12736	1.10669
Nitab4.5_0000020g0330.1	1025133160	XP_016465109.1	2-Cys peroxiredoxin BAS1, chloroplastic-like [Nicotiana tabacum]	38.806	1	268	29.6	7.33	0.978	1.00933	0.885667	1.07167	1.04567	1.04767	1.09577	1.036	1.18291
Nitab4.5_0004367g0020.1	1025415366	XP_016440660.1	UDP-glucuronic acid decarboxylase 2-like [Nicotiana tabacum]	10.7623	1	446	49.8	9.33	0.552667	0.570333	0.612	1.29167	1.35667	1.62733	2.33715	2.37873	2.65904
Nitab4.5_0009655g0030.1	1025074019	XP_016452787.1	NADH dehydrogenase [ubiquinone] 1 alpha subcomplex subunit 2-like [Nicotiana tabacum]	45.8333	1	96	10.9	9.77	0.858667	0.886	0.877333	1.12067	1.019	1.27767	1.30512	1.15011	1.45631
Nitab4.5_0000101g0220.1	1025286280	XP_016496280.1	29 kDa ribonucleoprotein A, chloroplastic-like isoform X1 [Nicotiana tabacum]	24.6479	3	284	31.1	4.89	1.038	1.071	0.988333	0.968	0.977333	0.955667	0.932563	0.912543	0.966948
Nitab4.5_0001891g0030.1	1025091898	XP_016457237.1	CTL-like protein DDB_G0288717 [Nicotiana tabacum]	10	5	540	60.5	7.84	1.08167	1.116	1.18333	0.932667	0.832	0.833667	0.86225	0.74552	0.704507
Nitab4.5_0001163g0030.1	1025229968	XP_016483853.1	histone H2B.2-like [Nicotiana tabacum]	55.102	1	147	16.1	10.08	1.125	1.16067	1.196	0.892333	0.823667	0.819333	0.793185	0.70965	0.685061
Nitab4.5_0006638g0020.1	1025266506	XP_016492475.1	NADH dehydrogenase [ubiquinone] 1 beta subcomplex subunit 10-A-like [Nicotiana tabacum]	34.9057	4	106	12.5	7.44	0.759	0.783	0.675	1.25433	1.20533	1.39133	1.65261	1.53938	2.06123
Nitab4.5_0002980g0050.1	1025399648	XP_016454076.1	granule-bound starch synthase 2, chloroplastic/amyloplastic [Nicotiana tabacum]	12.2166	1	794	88.4	6.21	0.706333	0.728667	0.673667	1.397	1.366	1.12467	1.97782	1.87466	1.66947
Nitab4.5_0002944g0020.1	1025310807	XP_016501799.1	long chain acyl-CoA synthetase 4-like [Nicotiana tabacum]	19.1489	3	658	73.4	6.68	0.971667	1.00233	0.978667	1.031	1.019	1.01767	1.06106	1.01663	1.03985
Nitab4.5_0000535g0130.1	1025096981	XP_016465857.1	uncharacterized protein LOC107788670 [Nicotiana tabacum]	1.11732	1	895	100.1	7.59	1.02467	1.057	1.09733	0.841	1.01	0.908333	0.820755	0.955535	0.827764
Nitab4.5_0000110g0290.1	1025059495	XP_016449192.1	NEDD8-conjugating enzyme Ubc12 [Nicotiana tabacum]	16.3934	3	183	21	8.15	1.04667	1.07967	1.027	0.947333	0.934333	0.989333	0.905096	0.865391	0.963324
Nitab4.5_0001361g0220.1	1025111182	XP_016461536.1	glycine-rich RNA-binding protein-like [Nicotiana tabacum]	73.3333	6	165	16.7	5.72	1.02733	1.05967	1.11233	0.929	0.908	0.955333	0.904283	0.856873	0.858855
Nitab4.5_0003532g0070.1	1025201792	XP_016477264.1	60S acidic ribosomal protein P2A-like [Nicotiana tabacum]	29.7297	1	111	11.3	4.61	0.880333	0.908	0.847333	1.08867	1.04867	1.29067	1.23665	1.15492	1.52321
Nitab4.5_0000456g0040.1	1025297170	XP_016498998.1	probable UDP-arabinopyranose mutase 5 [Nicotiana tabacum]	9.1954	3	348	38.9	5.66	1.07267	1.10633	0.952333	0.964333	0.956333	0.964	0.899006	0.864417	1.01225
Nitab4.5_0001793g0070.1	1025084777	XP_016455462.1	plant intracellular Ras-group-related LRR protein 1-like [Nicotiana tabacum]	6.85714	3	525	58.5	4.89	0.957	0.987	0.911	1.08533	1.05633	0.989667	1.1341	1.07025	1.08635
Nitab4.5_0003795g0020.1	1025168426	XP_016470408.1	uncharacterized protein LOC107792684 isoform X2 [Nicotiana tabacum]	30.1724	0	348	39.9	6.67	0.894	0.922	0.851667	1.183	1.14833	0.996	1.32327	1.24548	1.16947
Nitab4.5_0001409g0070.1	1025311276	XP_016501910.1	proline synthase co-transcribed bacterial homolog protein-like [Nicotiana tabacum]	10.3943	3	279	30.5	5.33	0.982667	1.01333	0.961667	1.063	1.02733	0.959333	1.08175	1.01382	0.997574
Nitab4.5_0006395g0030.1	1025053387	XP_016448165.1	phosphoribulokinase, chloroplastic-like [Nicotiana tabacum]	24.57	2	407	45.3	6.21	1.10033	1.13467	0.963	0.938	0.941667	0.972667	0.852469	0.829906	1.01004
Nitab4.5_0000451g0080.1	1025343061	XP_016508752.1	LOW QUALITY PROTEIN: selenium-binding protein 1-like [Nicotiana tabacum]	22.6337	1	486	53.5	5.92	0.941667	0.971	0.975667	1.05867	1.04	1.02233	1.12425	1.07106	1.04783
Nitab4.5_0002731g0010.1	1025176739	XP_016471827.1	suberization-associated anionic peroxidase-like [Nicotiana tabacum]	40.8333	0	360	38.5	6.54	0.461	0.475333	1.08833	1.216	1.112	1.652	2.63774	2.33941	1.51792
Nitab4.5_0000017g0170.1	1025192948	XP_016475608.1	cell wall protein DAN4-like [Nicotiana tabacum]	3.24575	2	647	68.9	9.92	1.09367	1.12767	1.195	0.909333	0.875333	0.767	0.831454	0.776234	0.641841
Nitab4.5_0012606g0030.1	1025226404	XP_016481263.1	non-specific lipid-transfer protein-like protein At2g13820 [Nicotiana tabacum]	4.73373	1	169	17.1	7.5	0.718667	0.741	0.844	1.19367	1.255	1.258	1.66095	1.69366	1.49052
Nitab4.5_0006448g0050.1	1025125722	XP_016463909.1	proteasome subunit alpha type-3-like [Nicotiana tabacum]	57.4297	1	249	27.2	6.32	1.02033	1.052	1.05667	0.974667	0.970667	0.921333	0.955243	0.922687	0.871924
Nitab4.5_0000005g0070.1	1027854705	NP_001312109.1	1-aminocyclopropane-1-carboxylate oxidase-like [Nicotiana tabacum]	13.3117	1	308	35	6.2	0.935	0.964	0.754667	1.11467	1.11533	1.179	1.19216	1.15698	1.56228
Nitab4.5_0002369g0010.1	1025380434	XP_016433084.1	7-deoxyloganetin glucosyltransferase-like [Nicotiana tabacum]	4.74227	1	485	54.2	5.45	1.01033	1.04167	0.982333	1.008	0.966	1.258	0.997691	0.92736	1.28062
Nitab4.5_0000737g0120.1	735997345	DAA64671.1	TPA_exp: aquaporin PIP1 4 [Nicotiana tabacum]	9.47368	3	285	30.5	8.81	1.11867	1.15333	1.223	0.889333	0.855333	0.778333	0.794994	0.741618	0.636413
Nitab4.5_0000394g0130.1	1025342785	XP_016508682.1	superoxide dismutase [Cu-Zn] 2 [Nicotiana tabacum]	19.8718	2	156	15.7	7.33	0.979	1.00933	0.928333	1.07633	1.077	0.981	1.09942	1.06704	1.05673
Nitab4.5_0003076g0030.1	1025307003	XP_016500855.1	uncharacterized protein At4g28440-like [Nicotiana tabacum]	21.1921	2	151	16.1	7.34	0.840667	0.866667	0.821	1.14133	1.231	1.125	1.35765	1.42038	1.37028
Nitab4.5_0007698g0020.1	1025025128	XP_016442447.1	RNA polymerase II-associated protein 3 isoform X1 [Nicotiana tabacum]	5.38793	2	464	51.6	8.84	0.851667	0.878	0.883	1.18367	1.175	1.053	1.38982	1.33827	1.19253
Nitab4.5_0000430g0180.1	1025256379	XP_016489977.1	dihydropyrimidine dehydrogenase (NADP(+)), chloroplastic-like [Nicotiana tabacum]	16.4352	1	432	47.3	7.06	0.972	1.002	0.931	1.09533	1.01367	1.00833	1.12689	1.01164	1.08306
Nitab4.5_0010612g0020.1	1025107992	XP_016460741.1	glutamate--cysteine ligase, chloroplastic-like [Nicotiana tabacum]	6.89655	1	522	59.1	6.99	0.908333	0.936333	0.853333	1.103	1.05667	1.18067	1.21431	1.12852	1.38359
Nitab4.5_0005052g0030.1	1025032812	XP_016443127.1	uncharacterized protein LOC107768512 isoform X1 [Nicotiana tabacum]	0.725851	1	1791	195.9	6.49	0.909333	0.937333	0.943333	1.165	1.048	0.965333	1.28116	1.11807	1.02332
Nitab4.5_0002152g0040.1	1025063124	XP_016450105.1	probable serine/threonine-protein kinase At5g41260 [Nicotiana tabacum]	14.664	3	491	55.1	6.48	1.29233	1.332	1.103	0.735667	0.736667	0.843	0.569255	0.553053	0.764279
Nitab4.5_0000527g0200.1	1025195655	XP_016477299.1	uncharacterized protein LOC107798774 [Nicotiana tabacum]	9.92366	1	131	13.6	9.28	1.44467	1.489	1.71667	0.474667	0.467333	0.495	0.328565	0.313857	0.28835
Nitab4.5_0010650g0010.1	1025409659	XP_016439212.1	HMG-Y-related protein B-like [Nicotiana tabacum]	28.934	4	197	20.9	10.4	0.858333	0.884667	0.938	1.134	1.16633	1.026	1.32117	1.31839	1.09382
Nitab4.5_0006148g0060.1	1025063666	XP_016450237.1	protein LIGHT-DEPENDENT SHORT HYPOCOTYLS 5-like [Nicotiana tabacum]	21.519	2	237	24.2	9.55	0.968333	0.998	1.03767	1.045	1.03933	0.945333	1.07917	1.04142	0.911018
Nitab4.5_0000593g0080.1	1025045187	XP_016446180.1	bark storage protein A-like [Nicotiana tabacum]	4.66472	1	343	37.4	8.92	0.74	0.762667	0.789333	1.046	1.43433	1.221	1.41351	1.88068	1.54688
Nitab4.5_0002829g0050.1	1025201244	XP_016477136.1	UDP-sulfoquinovose synthase, chloroplastic-like [Nicotiana tabacum]	21.6216	2	481	53.4	7.94	0.936	0.964667	0.816	1.122	1.134	1.02667	1.19872	1.17554	1.25817
Nitab4.5_0001514g0010.1	1025345893	XP_016509445.1	vacuolar protein sorting-associated protein 18 homolog [Nicotiana tabacum]	3.34728	2	478	53.6	6.23	1.154	1.18933	1.06233	0.887667	0.860333	0.861333	0.769209	0.723374	0.810794
Nitab4.5_0007630g0020.1	1025184652	XP_016473731.1	LOW QUALITY PROTEIN: GTPase LSG1-2 [Nicotiana tabacum]	13.1313	7	594	66.5	8.24	0.828667	0.854	0.930667	1.05967	1.172	1.13667	1.27876	1.37237	1.22135
Nitab4.5_0004014g0050.1	1025281157	XP_016498382.1	inactive protein RESTRICTED TEV MOVEMENT 2-like [Nicotiana tabacum]	6.88776	3	392	44	9.47	1.12433	1.15867	1.10367	0.932667	0.895333	0.808	0.829529	0.772727	0.732105
Nitab4.5_0001659g0110.1	1025241066	XP_016486623.1	glycerol-3-phosphate dehydrogenase SDP6, mitochondrial-like [Nicotiana tabacum]	16.4013	10	628	68.6	8.51	0.812667	0.837333	0.86	1.09233	1.131	1.265	1.34413	1.35072	1.47093
Nitab4.5_0001963g0010.1	1025098472	XP_016458414.1	acetylornithine deacetylase [Nicotiana tabacum]	14.3508	5	439	48.5	5.6	1.00133	1.03167	0.956	1.04233	0.987	1.00567	1.04095	0.956704	1.05195
Nitab4.5_0002058g0030.1	1025041840	XP_016445351.1	nectarin-1-like [Nicotiana tabacum]	24.7748	2	222	23.5	8.98	0.936	0.964333	1.121	1.03067	1.043	0.899333	1.10114	1.08158	0.80226
Nitab4.5_0001791g0010.1	1025228354	XP_016483447.1	protein PAT1 homolog 1-like, partial [Nicotiana tabacum]	9.00901	4	777	85.9	6.29	1.02967	1.06067	1.02633	0.945	0.968333	0.961	0.917773	0.912948	0.936343
Nitab4.5_0002101g0050.1	1025263734	XP_016491796.1	protein EDS1L-like [Nicotiana tabacum]	10.0164	2	609	69.9	6.44	0.709333	0.730667	0.776667	1.39933	1.211	1.20633	1.97274	1.65739	1.55322
Nitab4.5_0000967g0060.1	1025176524	XP_016471791.1	gamma-interferon-inducible lysosomal thiol reductase-like [Nicotiana tabacum]	15.873	1	252	28.5	6.92	1.08367	1.116	1.08633	0.887667	0.901667	0.899333	0.819133	0.807945	0.827861
Nitab4.5_0000222g0370.1	1025348072	XP_016509980.1	protein translocase subunit SECA1, chloroplastic-like [Nicotiana tabacum]	1.94553	2	1028	115.9	7.01	0.961333	0.99	0.809333	1.10333	1.069	1.09267	1.14771	1.0798	1.35008
Nitab4.5_0000337g0020.1	1025292790	XP_016497908.1	CO(2)-response secreted protease-like [Nicotiana tabacum]	3.90625	1	768	81	6.8	0.995667	1.02533	0.984667	0.945667	1.04933	0.958667	0.949782	1.02341	0.973595
Nitab4.5_0000588g0040.1	1025164790	XP_016469832.1	1,4-alpha-glucan-branching enzyme-like isoform X1 [Nicotiana tabacum]	23.6994	5	865	98.3	5.21	0.526333	0.542	0.520667	1.80533	1.47567	1.122	3.43002	2.72263	2.15493
Nitab4.5_0002300g0130.1	1025061257	XP_016449632.1	60S ribosomal protein L30-like [Nicotiana tabacum]	65.1786	1	112	12.3	9.55	0.886	0.912333	0.853	1.13533	1.13433	1.125	1.28141	1.24333	1.31887
Nitab4.5_0000592g0290.1	115805	P2795.1	RecName: Full=Chlorophyll a-b binding protein 40, chloroplastic; AltName: Full=LHCII type I CAB-40; Short=LHCP; Flags: Precursor	10.8614	1	267	28.3	5.66	1.04467	1.07567	0.925667	0.910333	0.947	1.208	0.87141	0.880384	1.30501
Nitab4.5_0002838g0150.1	1025222453	XP_016482488.1	peptidyl-prolyl cis-trans isomerase CYP22-like [Nicotiana tabacum]	11.0526	2	190	20.6	8.12	0.949667	0.977667	0.975667	1.088	0.999333	1.008	1.14567	1.02216	1.03314
Nitab4.5_0003386g0060.1	1025416016	XP_016440985.1	aldehyde dehydrogenase 22A1-like [Nicotiana tabacum]	9.12162	4	592	65.4	7.74	0.965667	0.994	0.982333	1.03667	0.950333	1.00067	1.07352	0.95607	1.01866
Nitab4.5_0006959g0020.1	1025267346	XP_016492686.1	laccase-3-like [Nicotiana tabacum]	4.5614	2	570	63.6	9.1	0.477333	0.491333	0.526333	1.554	1.482	1.46533	3.25559	3.01628	2.78404
Nitab4.5_0000337g0060.1	365189292	BAL42333.1	Heat shock protein 90 [Nicotiana tabacum]	31.8966	3	812	93.2	5	0.853333	0.878333	0.852	1.09633	1.174	1.135	1.28477	1.33662	1.33216
Nitab4.5_0005277g0060.1	1025337973	XP_016507478.1	small nuclear ribonucleoprotein-associated protein B'-like [Nicotiana tabacum]	13.1868	4	273	28.7	11.15	0.945667	0.973333	0.970333	0.990333	1.09533	1.019	1.04723	1.12534	1.05015
Nitab4.5_0002383g0010.1	1025267180	XP_016492645.1	early nodulin-like protein 1 [Nicotiana tabacum]	13.3929	3	336	34.2	9.16	0.889667	0.915667	1.008	1.07567	1.11767	0.985667	1.20907	1.2206	0.977844
Nitab4.5_0000194g0210.1	1025340996	XP_016508226.1	glucose-6-phosphate isomerase, cytosolic-like [Nicotiana tabacum]	30.2817	2	568	62.8	7.2	0.994333	1.02333	0.965333	1.021	1.01733	0.981667	1.02682	0.994137	1.01692
Nitab4.5_0004174g0040.1	1025196107	XP_016478307.1	GILT-like protein F37H8.5 [Nicotiana tabacum]	16.996	2	253	28.4	7.99	0.972	1.00033	0.99	1.041	1.00733	0.99	1.07099	1.007	1
Nitab4.5_0002843g0040.1	1025407159	XP_016438580.1	uncharacterized protein LOC107764509 [Nicotiana tabacum]	15.0127	6	393	45.5	5.68	1.033	1.063	1.169	0.963333	0.908333	0.85	0.932559	0.8545	0.727117
Nitab4.5_0000948g0100.1	1025093405	XP_016457621.1	ATP phosphoribosyltransferase 2, chloroplastic-like [Nicotiana tabacum]	14.5038	5	393	42.9	7.28	0.919333	0.946	0.870667	1.09933	1.03933	1.15067	1.19579	1.09866	1.32159
Nitab4.5_0000383g0060.1	1025319083	XP_016511281.1	gamma-glutamyl hydrolase 2-like [Nicotiana tabacum]	21.0526	1	342	38	8.28	1.197	1.23167	1.222	0.811667	0.779667	0.801333	0.678084	0.633018	0.655756
Nitab4.5_0000340g0070.1	1025179329	XP_016472367.1	sphingosine-1-phosphate lyase [Nicotiana tabacum]	1.48699	1	538	58.9	7.96	0.957333	0.985	0.878	1.10033	1.00833	0.975667	1.14937	1.02369	1.11124
Nitab4.5_0003265g0100.1	1025308208	XP_016501158.1	ornithine carbamoyltransferase, chloroplastic-like [Nicotiana tabacum]	23.3871	2	372	40.9	7.61	1.08467	1.116	1.001	0.952333	0.940333	0.943667	0.877996	0.842593	0.942724
Nitab4.5_0003626g0100.1	1025215584	XP_016480734.1	inositol monophosphatase 3-like [Nicotiana tabacum]	30	7	270	29.1	5.27	1.09733	1.129	1.074	0.928667	0.911333	0.866	0.846294	0.807204	0.806331
Nitab4.5_0010620g0020.1	46399269	AAS92255.1	putative pyridoxine biosynthesis protein isoform A [Nicotiana tabacum]	34.9515	9	309	33.1	6.32	0.844	0.868333	0.839333	1.13267	1.18633	1.134	1.34202	1.36622	1.35107
Nitab4.5_0003680g0080.1	1025372382	XP_016515046.1	probable aspartyl aminopeptidase [Nicotiana tabacum]	31.9415	3	479	52.6	6.71	0.902667	0.928667	0.933333	1.11933	1.103	1	1.24003	1.18772	1.07143
Nitab4.5_0000147g0420.1	1025196689	XP_016475988.1	acetyl-CoA acetyltransferase, cytosolic 1-like [Nicotiana tabacum]	20.7729	2	414	43	8.69	1.03133	1.061	1.04067	0.986667	0.929667	0.946333	0.95669	0.876217	0.909353
Nitab4.5_0005150g0050.1	1025078939	XP_016454025.1	serine carboxypeptidase-like 50, partial [Nicotiana tabacum]	18.3884	2	484	54.2	9.25	0.719	0.739667	0.867667	1.243	1.262	1.14167	1.72879	1.70617	1.31579
Nitab4.5_0012866g0010.1	1025407163	XP_016438581.1	WW domain-containing protein C11B10.08-like [Nicotiana tabacum]	9.74026	2	308	32.9	5.33	1.01033	1.03933	0.984	1.02867	0.990667	0.974333	1.01815	0.953175	0.990176
Nitab4.5_0000388g0140.1	1025265961	XP_016492346.1	thiosulfate/3-mercaptopyruvate sulfurtransferase 1, mitochondrial-like [Nicotiana tabacum]	23.3422	3	377	41.5	7.33	0.940667	0.967667	0.917	1.00967	1.101	1.061	1.07335	1.13779	1.15703
Nitab4.5_0006317g0010.1	1025024303	XP_016442308.1	nuclear pore complex protein NUP98A-like, partial [Nicotiana tabacum]	6.73635	4	861	89.5	8.85	0.988	1.01633	0.948333	0.916333	1.06833	1.074	0.927463	1.05116	1.13251
Nitab4.5_0008213g0070.1	1025074398	XP_016452887.1	chaperone protein ClpB3, chloroplastic-like [Nicotiana tabacum]	9.95893	9	974	109.6	7.15	0.979667	1.00767	0.883667	1.083	1.02133	1.025	1.10548	1.01356	1.15994
Nitab4.5_0004465g0030.1	1025194800	XP_016475172.1	probable trans-2-enoyl-CoA reductase, mitochondrial [Nicotiana tabacum]	11.6711	4	377	41	8.78	0.805667	0.828667	0.803	1.23567	1.21067	1.14233	1.53372	1.46098	1.42258
Nitab4.5_0003203g0020.1	1025183448	XP_016473444.1	WPP domain-interacting tail-anchored protein 1-like [Nicotiana tabacum]	3.19635	1	657	74.1	4.83	1.05167	1.08167	0.981333	0.97	0.968	0.939333	0.922345	0.894915	0.957201
Nitab4.5_0011490g0010.1	1025354323	XP_016511046.1	phospholipase D delta-like [Nicotiana tabacum]	24.933	2	373	42.4	7.61	1.076	1.10667	1.017	0.943333	0.923667	0.926333	0.876704	0.834639	0.910849
Nitab4.5_0007613g0030.1	1025039739	XP_016444835.1	gamma-soluble NSF attachment protein-like [Nicotiana tabacum]	14.5763	4	295	32.9	5.07	0.971667	0.999333	0.923667	1.03567	1.00033	1.12667	1.06587	1.001	1.21978
Nitab4.5_0005049g0020.1	1027854655	NP_001312408.1	ferritin-1, chloroplastic [Nicotiana tabacum]	27.49	2	251	28.2	6.02	0.925333	0.951667	0.858333	1.11833	1.10367	1.081	1.20857	1.15972	1.25942
Nitab4.5_0001056g0040.1	1025035924	XP_016443883.1	3-ketoacyl-CoA thiolase 2, peroxisomal-like [Nicotiana tabacum]	21.8107	7	486	51.7	8.25	0.845	0.869	0.867333	1.11433	1.13933	1.14867	1.31874	1.31109	1.32437
Nitab4.5_0012730g0020.1	1025273540	XP_016490952.1	uncharacterized TPR repeat-containing protein At1g05150-like [Nicotiana tabacum]	7.95031	4	805	89.8	6.55	1.03567	1.065	0.942333	0.988333	1.02333	0.980667	0.954297	0.960876	1.04068
Nitab4.5_0000496g0200.1	1025229857	XP_016483824.1	10 kDa chaperonin-like [Nicotiana tabacum]	62.8866	1	97	10.4	9	0.788667	0.811	0.811	1.11333	1.13833	1.41167	1.41167	1.40362	1.74065
Nitab4.5_0019580g0010.1	1025278751	XP_016494909.1	membrane steroid-binding protein 2-like [Nicotiana tabacum]	19.6507	4	229	25	4.63	0.930667	0.957	0.886333	1.09167	1.07167	1.08333	1.17299	1.11982	1.22226
Nitab4.5_0000260g0020.1	1025320648	XP_016503728.1	neutral ceramidase-like [Nicotiana tabacum]	22.5064	2	782	85.8	8.06	0.885333	0.910333	0.936	1.20333	1.13433	0.940333	1.35919	1.24606	1.00463
Nitab4.5_0008031g0030.1	1025300689	XP_016504129.1	gamma carbonic anhydrase 2, mitochondrial-like [Nicotiana tabacum]	52.7473	3	273	29.5	7.01	0.909333	0.935	0.946333	1.05767	1.087	1.07967	1.16312	1.16257	1.14089
Nitab4.5_0000783g0230.1	1025344646	XP_016509140.1	uncharacterized protein ycf39-like isoform X1 [Nicotiana tabacum]	17.3028	6	393	43.3	8.21	1.18467	1.218	0.984	0.825	0.895	0.959667	0.696398	0.734811	0.975271
Nitab4.5_0011686g0010.1	1025313187	XP_016502405.1	methionine aminopeptidase 2B-like [Nicotiana tabacum]	17.0901	1	433	48.7	6.05	0.983333	1.011	0.955	1.04267	1.021	1.00967	1.06034	1.00989	1.05724
Nitab4.5_0002679g0060.1	1025322943	XP_016504315.1	calnexin homolog 1-like [Nicotiana tabacum]	32.4675	1	539	61.5	4.87	1.00867	1.037	0.942333	0.994	1.03733	1.02667	0.985459	1.00032	1.08949
Nitab4.5_0003030g0090.1	1025038981	XP_016444638.1	probable prolyl 4-hydroxylase 10 [Nicotiana tabacum]	13.7931	4	290	32.1	8.48	0.937667	0.964	0.948	1.09767	1.10167	0.963	1.17064	1.14281	1.01582
Nitab4.5_0012275g0010.1	1025379635	XP_016432877.1	60S ribosomal protein L30-like [Nicotiana tabacum]	47.7876	2	113	12.4	9.69	0.949667	0.976333	0.862	1.071	1.10633	1.06833	1.12776	1.13315	1.23937
Nitab4.5_0002433g0050.1	1025285669	XP_016496121.1	60S ribosomal protein L22-3-like [Nicotiana tabacum]	49.6	3	125	14	9.64	0.914333	0.94	0.841	1.11067	1.07267	1.16833	1.21473	1.14113	1.38922
Nitab4.5_0004456g0060.1	1025229757	XP_016483796.1	transcription factor MYB1R1-like [Nicotiana tabacum]	5.58511	2	376	40.4	7.43	1.132	1.16367	1.17067	0.881667	0.789667	0.818333	0.778857	0.678602	0.699032
Nitab4.5_0003838g0060.1	1025225576	XP_016479361.1	rhodanese-like domain-containing protein 6 isoform X1 [Nicotiana tabacum]	1.30293	1	614	68.5	6.58	0.846333	0.87	0.846667	1.13	1.34067	0.982667	1.33517	1.541	1.16063
Nitab4.5_0000410g0320.1	1025044038	XP_016445901.1	molybdate transporter 2-like [Nicotiana tabacum]	7.51073	4	466	49.8	8.72	0.811333	0.834	0.827333	1.21833	1.24133	1.07533	1.50164	1.48841	1.29976
Nitab4.5_0001106g0140.1	1025182174	XP_016473104.1	biotin carboxyl carrier protein of acetyl-CoA carboxylase-like isoform X1 [Nicotiana tabacum]	9.65517	3	290	30.4	8.95	1.064	1.09367	1.04833	0.918333	0.957667	0.922333	0.863095	0.875648	0.879809
Nitab4.5_0000809g0050.1	1025034119	XP_016443442.1	plastoglobulin-1, chloroplastic-like isoform X1 [Nicotiana tabacum]	24.8588	2	354	38.5	4.75	0.814	0.836667	0.791667	1.29267	1.232	1.03533	1.58804	1.47251	1.30779
Nitab4.5_0001622g0050.1	1025137757	XP_016465835.1	heat shock cognate protein 80-like [Nicotiana tabacum]	44.206	2	699	80.1	5.02	1.054	1.08333	0.969	0.972333	0.883333	1.07867	0.922517	0.815385	1.11318
Nitab4.5_0002286g0030.1	1025376275	XP_016516029.1	uncharacterized protein LOC107832682 [Nicotiana tabacum]	4.125	3	800	92.2	5.45	1.10233	1.133	1.15767	0.900333	0.92	0.803	0.816752	0.812004	0.693637
Nitab4.5_0009310g0010.1	1025152719	XP_016467868.1	glucan endo-1,3-beta-D-glucosidase-like [Nicotiana tabacum]	13.1148	1	122	13.6	8.24	1.10333	1.134	1.27467	0.778333	0.847333	0.867667	0.705438	0.747208	0.680701
Nitab4.5_0007439g0020.1	1025179597	XP_016472440.1	thiosulfate sulfurtransferase 16, chloroplastic-like [Nicotiana tabacum]	12.973	2	185	20.1	6.55	1.18767	1.22067	0.991	0.892667	0.868667	0.796333	0.751614	0.711633	0.803565
Nitab4.5_0000472g0060.1	1025409384	XP_016439135.1	dnaJ protein ERDJ2A-like isoform X1 [Nicotiana tabacum]	7.92952	2	681	75.3	6.23	0.936667	0.962667	0.885667	1.03433	1.13333	1.078	1.10427	1.17729	1.21716
Nitab4.5_0008337g0070.1	1025184413	XP_016473669.1	alanine aminotransferase 2-like [Nicotiana tabacum]	33.2724	1	547	60.1	6.4	1.00933	1.03733	1.05967	0.981333	0.951333	0.979333	0.972259	0.917095	0.92419
Nitab4.5_0006694g0010.1	1025033933	XP_016443399.1	secretory carrier-associated membrane protein 2-like [Nicotiana tabacum]	21.6828	2	309	34.7	9.01	0.998667	1.02633	0.976	1.01867	0.955	1.06867	1.02003	0.930497	1.09495
Nitab4.5_0007963g0040.1	1025105957	XP_016460267.1	L-ascorbate oxidase homolog [Nicotiana tabacum]	16.3603	2	544	61.7	9.52	0.929	0.954667	1.05967	1.03567	0.953	0.946667	1.11482	0.998254	0.893363
Nitab4.5_0001715g0080.1	1025383043	XP_016446074.1	O-acyltransferase WSD1-like [Nicotiana tabacum]	1.52672	1	524	58.9	8.59	0.930333	0.956	0.879333	1.08333	1.03233	1.087	1.16446	1.07985	1.23616
Nitab4.5_0000854g0130.1	1025048925	XP_016447109.1	40S ribosomal protein Sa-2-like [Nicotiana tabacum]	40.7738	1	336	35.8	4.93	0.979667	1.00667	0.996	0.992333	1.02767	1.006	1.01293	1.02086	1.01004
Nitab4.5_0006718g0030.1	1025095842	XP_016458231.1	probable aquaporin PIP1-2 [Nicotiana tabacum]	4.54545	1	286	30.7	8.97	1.20167	1.23467	1.23667	0.791667	0.864	0.731667	0.658807	0.699784	0.591644
Nitab4.5_0003313g0050.1	1025401665	XP_016437209.1	abscisic acid and environmental stress-inducible protein TAS14-like [Nicotiana tabacum]	4.44444	1	180	18.7	6.28	0.717333	0.737	0.744333	1.70133	1.19467	0.857667	2.37175	1.62099	1.15226
Nitab4.5_0001558g0050.1	1025403479	XP_016437639.1	serine hydroxymethyltransferase, mitochondrial-like [Nicotiana tabacum]	37.0937	2	523	57.9	8.06	1.02133	1.04933	0.905667	0.995333	0.986333	1.06467	0.974543	0.939962	1.17556
Nitab4.5_0000115g0010.1	1025073763	XP_016452720.1	probable 6-phosphogluconolactonase 4, chloroplastic [Nicotiana tabacum]	21.9231	1	260	28.3	4.98	0.880333	0.904333	0.866	1.12267	1.03867	1.232	1.27527	1.14854	1.42263
Nitab4.5_0002033g0050.1	1025183551	XP_016473465.1	ABC transporter F family member 1-like [Nicotiana tabacum]	16.113	7	602	67.3	6.58	0.808	0.83	0.831667	1.084	1.167	1.27033	1.34158	1.40602	1.52745
Nitab4.5_0002764g0060.1	1025385110	XP_016433695.1	stress protein DDR48-like [Nicotiana tabacum]	56.2249	4	249	27.4	5.19	1.26433	1.29867	1.04867	0.787667	0.812333	0.826	0.62299	0.625513	0.787667
Nitab4.5_0001431g0010.1	1025234139	XP_016484910.1	leucine--tRNA ligase, cytoplasmic-like [Nicotiana tabacum]	13.8889	4	1080	122.7	6.3	0.984333	1.011	0.948	1.045	1.01967	0.986	1.06163	1.00857	1.04008
Nitab4.5_0003678g0010.1	1025092189	XP_016457313.1	nuclear export mediator factor Nemf [Nicotiana tabacum]	4.63692	5	1143	127.5	6.96	0.888333	0.912333	0.993	1.04633	1.04767	1.048	1.17786	1.14834	1.05539
Nitab4.5_0000190g0030.1	219768317	CAW68918.1	unnamed protein product [Nicotiana tabacum]	6.69216	4	523	57.7	8.85	1.21	1.24267	1.39367	0.688333	0.736	0.737667	0.568871	0.592275	0.529299
Nitab4.5_0000022g0010.1	1025055567	XP_016461797.1	proteasome subunit beta type-4-like [Nicotiana tabacum]	29.7959	5	245	27.6	7.58	1.03867	1.06667	1.07267	0.928667	0.944	0.948333	0.894095	0.885	0.884089
Nitab4.5_0001628g0060.1	1025260109	XP_016490903.1	uncharacterized protein LOC107810619 [Nicotiana tabacum]	6.04982	7	1405	159.4	6.68	0.993	1.01967	0.919333	1.04	1.00233	1.03367	1.04733	0.983001	1.12437
Nitab4.5_0002497g0030.1	1025341670	XP_016508402.1	thioredoxin Y1, chloroplastic-like [Nicotiana tabacum]	12.069	2	174	19.1	7.65	0.920333	0.945	0.878	1.04033	1.06467	1.209	1.13039	1.12663	1.37699
Nitab4.5_0003154g0030.1	1025179672	XP_016472460.1	proteinase inhibitor I-B [Nicotiana tabacum]	28.5714	1	126	14.2	8.48	0.846667	0.869333	1.113	0.897667	0.819333	1.56833	1.06024	0.942485	1.4091
Nitab4.5_0001239g0110.1	1025062498	XP_016449940.1	thaumatin-like protein [Nicotiana tabacum]	6.84411	2	263	28.6	7.05	0.686333	0.704667	0.726333	1.37567	1.386	1.10933	2.00437	1.96689	1.52731
Nitab4.5_0003359g0030.1	1025411533	XP_016439678.1	structural maintenance of chromosomes protein 3 [Nicotiana tabacum]	12.9892	8	1201	139.4	6.84	0.940667	0.965667	1.00767	1.059	1.025	0.994667	1.1258	1.06144	0.987099
Nitab4.5_0000350g0230.1	1025415376	XP_016440666.1	ATP synthase subunit beta, mitochondrial-like [Nicotiana tabacum]	56.4748	2	556	59.7	6.34	0.917333	0.941667	0.915333	1.10133	1.069	1.05433	1.20058	1.13522	1.15186
Nitab4.5_0000029g0330.1	1025106413	XP_016460362.1	phosphoglycerate kinase, cytosolic-like [Nicotiana tabacum]	52.3691	0	401	42.3	5.97	1.023	1.05	0.997667	0.991333	0.959667	0.976333	0.969045	0.913968	0.978617
Nitab4.5_0000119g0260.1	1025286954	XP_016496464.1	proteasome subunit alpha type-4-like [Nicotiana tabacum]	25	1	248	27.5	6.8	1.011	1.03767	1.01567	1.00933	0.948667	0.958	0.998351	0.914231	0.943223
Nitab4.5_0022377g0010.1	1025144509	XP_016466950.1	annexin D5-like [Nicotiana tabacum]	16.7722	3	316	35.6	8.81	1.07467	1.103	1.035	0.945333	0.907667	1.021	0.879653	0.822907	0.986473
Nitab4.5_0005539g0030.1	1025227826	XP_016483316.1	WD-40 repeat-containing protein MSI1 [Nicotiana tabacum]	1.88679	1	424	48.3	4.84	0.787333	0.808	0.805667	1.21733	1.20733	1.18367	1.54615	1.49422	1.46918
Nitab4.5_0000016g0290.1	1025166227	XP_016470055.1	CDK5RAP3-like protein [Nicotiana tabacum]	12.0072	1	558	62.7	4.94	0.802	0.823	0.771	1.196	1.205	1.206	1.49127	1.46416	1.5642
Nitab4.5_0001861g0100.1	1025070336	XP_016451876.1	probable ubiquitin-conjugating enzyme E2 18 [Nicotiana tabacum]	4.34783	1	161	18.4	7.85	1.01867	1.04533	0.965667	1.12933	0.887333	0.881667	1.10864	0.848852	0.913013
Nitab4.5_0000764g0050.1	1025104786	XP_016459971.1	pyruvate kinase isozyme G, chloroplastic-like [Nicotiana tabacum]	11.7229	4	563	62.1	8.15	0.777	0.797333	0.748667	1.287	1.20033	1.18967	1.65637	1.50543	1.58905
Nitab4.5_0007104g0100.1	11852	CAA7372.1	ribosomal protein L20 (chloroplast) [Nicotiana tabacum]	16.4062	3	128	15.5	11.77	0.982	1.00767	0.964333	0.998	1.068	1.00433	1.01629	1.05987	1.04148
Nitab4.5_0000407g0130.1	1025343286	XP_016508806.1	catalase isozyme 1-like [Nicotiana tabacum]	60.1626	1	492	56.8	7.08	1.09733	1.126	0.949	0.933	0.950667	0.965667	0.850243	0.844287	1.01756
Nitab4.5_0001315g0060.1	1025113479	XP_016461919.1	malonate--CoA ligase-like [Nicotiana tabacum]	2.62726	1	609	67.3	7.49	0.931667	0.956	0.879333	1.045	1.17867	0.985667	1.12165	1.23291	1.12092
Nitab4.5_0003080g0140.1	1025362212	XP_016513010.1	probable quinone oxidoreductase [Nicotiana tabacum]	14.0379	1	634	68.3	8.91	0.983333	1.009	1.05967	0.954	0.992	1.002	0.970169	0.983152	0.94558
Nitab4.5_0003564g0010.1	1025316672	XP_016503274.1	cytochrome P450 81F3-like [Nicotiana tabacum]	25.4826	3	518	59.1	8.6	0.689667	0.707667	0.777667	1.291	1.23267	1.30167	1.87192	1.74187	1.67381
Nitab4.5_0006219g0010.1	1025242448	XP_016486965.1	26S proteasome non-ATPase regulatory subunit 6 homolog [Nicotiana tabacum]	18.9119	7	386	44.2	5.49	1.06167	1.08933	1.106	0.933333	0.907333	0.968333	0.879121	0.832925	0.875527
Nitab4.5_0011661g0010.1	1025294374	XP_016498296.1	probable 2,3-bisphosphoglycerate-independent phosphoglycerate mutase [Nicotiana tabacum]	11.5385	5	494	53.1	5.85	0.961	0.986	0.976333	1.03567	1.031	1.00733	1.0777	1.04564	1.03175
Nitab4.5_0005152g0050.1	1025410149	XP_016439338.1	cyclase-associated protein 1-like [Nicotiana tabacum]	34.3882	3	474	51	6.98	1.115	1.144	1.14567	0.91	0.889667	0.800333	0.816143	0.777681	0.698574
Nitab4.5_0000580g0260.1	1025012280	XP_016441615.1	probable phospholipid hydroperoxide glutathione peroxidase [Nicotiana tabacum]	25.431	6	232	26	8.79	0.898667	0.922	0.777	1.13333	1.09967	1.22	1.26113	1.1927	1.57014
Nitab4.5_0010223g0010.1	1025349963	XP_016434118.1	uncharacterized protein LOC107760560 [Nicotiana tabacum]	20.9572	3	1379	147.9	5.9	0.963	0.988	1.06467	1.01667	0.972333	1.00733	1.05573	0.984143	0.946149
Nitab4.5_0002950g0060.1	1025271912	XP_016493861.1	gibberellin-regulated protein 1-like isoform X1 [Nicotiana tabacum]	17.4757	0	103	11.1	8.62	0.694	0.712	0.714667	1.30767	1.398	1.17233	1.88425	1.96348	1.64039
Nitab4.5_0000673g0170.1	270311593	ACZ72945.1	photosystem I reaction center subunit [Nicotiana tabacum]	33.3333	5	168	18	9.04	1.09267	1.121	1.027	0.808	0.842333	1.25967	0.739475	0.751412	1.22655
Nitab4.5_0001140g0050.1	1025067100	XP_016451082.1	ribokinase-like [Nicotiana tabacum]	18.25	2	400	43.2	5.5	1.017	1.04333	0.961	1.07233	1.00867	0.889333	1.05441	0.966773	0.925425
Nitab4.5_0007034g0010.1	1025355948	XP_016511459.1	methyl-CpG-binding domain-containing protein 11-like [Nicotiana tabacum]	19.242	3	343	37.6	4.89	0.991333	1.017	1.134	0.910667	1.004	0.941	0.918628	0.987217	0.829806
Nitab4.5_0000625g0010.1	1025145464	XP_016467117.1	eukaryotic translation initiation factor 5-like [Nicotiana tabacum]	11.9101	3	445	49.3	6.09	1.06267	1.09	1.15067	0.888	0.924333	0.870667	0.835634	0.848012	0.756663
Nitab4.5_0000738g0090.1	1025164523	XP_016469795.1	eukaryotic initiation factor 4A-6-like [Nicotiana tabacum]	33.3333	1	228	26.4	6.95	0.933667	0.957667	0.905667	1.10933	1.06367	1.04467	1.18815	1.11069	1.15348
Nitab4.5_0000640g0100.1	1025030963	XP_016493964.1	aspartate-semialdehyde dehydrogenase-like [Nicotiana tabacum]	14.4357	1	381	41.6	7.15	0.911	0.934333	0.933333	1.176	1.05433	0.971	1.29089	1.12843	1.04036
Nitab4.5_0002214g0100.1	1777921	AAB40608.1	glutamate decarboxylase [Nicotiana tabacum]	31.25	1	496	56	5.92	0.963667	0.988333	0.920333	1.01967	1.043	1.07367	1.05811	1.05531	1.16661
Nitab4.5_0006117g0030.1	1025109884	XP_016461228.1	FK506-binding protein 5-like isoform X1 [Nicotiana tabacum]	39.3365	17	633	68.6	4.39	1.10967	1.138	1.10267	0.936667	0.913667	0.823	0.844097	0.802871	0.746372
Nitab4.5_0006693g0050.1	1025304742	XP_016500325.1	phosphoacetylglucosamine mutase-like [Nicotiana tabacum]	8.76565	1	559	60.3	5.38	1.01833	1.04433	1.05633	0.939333	0.932667	0.972	0.922422	0.893074	0.920164
Nitab4.5_0024258g0010.1	1025238475	XP_016485983.1	pyridoxine/pyridoxamine 5'-phosphate oxidase 1, chloroplastic-like [Nicotiana tabacum]	5.56586	2	539	60.1	7.96	0.966667	0.991333	0.957667	1.06033	1.01067	0.968	1.0969	1.0195	1.01079
Nitab4.5_0000505g0020.1	1025051404	XP_016447696.1	electron transfer flavoprotein-ubiquinone oxidoreductase, mitochondrial [Nicotiana tabacum]	3.44828	2	609	67.9	7.68	0.927667	0.951333	0.93	1.18067	1.012	1.02667	1.27273	1.06377	1.10394
Nitab4.5_0009403g0020.1	1025302915	XP_016499889.1	probable serine/threonine-protein kinase At1g54610 [Nicotiana tabacum]	12.0748	6	588	65.9	9.22	1.03233	1.05867	1.03867	0.964333	0.976333	0.932667	0.93413	0.922229	0.897946
Nitab4.5_0009446g0010.1	1025112397	XP_016461731.1	E3 ubiquitin-protein ligase UPL2-like [Nicotiana tabacum]	14.8729	5	3382	372.6	5.17	1.01967	1.04567	1.069	1.00067	0.989	0.932333	0.981366	0.945808	0.872155
Nitab4.5_0000004g0350.1	1025216367	XP_016480939.1	uncharacterized protein LOC107802020 [Nicotiana tabacum]	15.1613	3	310	32.7	7.25	0.981333	1.00633	1.03367	1.04467	0.960667	1.014	1.06454	0.954621	0.980974
Nitab4.5_0000110g0470.1	1025345062	XP_016509240.1	uncharacterized protein LOC107826731 [Nicotiana tabacum]	6.61538	5	650	72.8	5.38	0.850667	0.872333	0.897	1.10967	1.25833	0.973	1.30447	1.44249	1.08473
Nitab4.5_0000859g0030.1	316995997	BAD83425.2	ATP synthase F0 subunit 6 (mitochondrion) [Nicotiana tabacum]	1.83246	1	382	42.2	5.08	1.037	1.06333	1.19367	0.964	0.880333	0.839667	0.929605	0.8279	0.703435
Nitab4.5_0008724g0020.1	1025197843	XP_016476289.1	mitochondrial-processing peptidase subunit alpha-like [Nicotiana tabacum]	46.2302	3	504	54.7	6.4	0.959333	0.983667	0.971333	1.03233	1.01167	1.03767	1.07609	1.02846	1.06829
Nitab4.5_0008538g0020.1	1025216735	XP_016481032.1	leucine--tRNA ligase, cytoplasmic-like [Nicotiana tabacum]	15.6481	5	1080	122.8	6.13	0.999333	1.02467	0.989667	1.02167	1.00333	0.976667	1.02235	0.97918	0.986864
Nitab4.5_0002031g0070.1	1025286916	XP_016496454.1	mevalonate kinase-like [Nicotiana tabacum]	7.27273	3	385	40.8	5.96	0.909667	0.932667	0.972333	1.09933	0.998667	1.09033	1.2085	1.07076	1.12136
Nitab4.5_0009459g0020.1	1025202054	XP_016477331.1	LOW QUALITY PROTEIN: uncharacterized protein LOC107798809 [Nicotiana tabacum]	2.09251	5	2724	302.8	7.36	0.923333	0.946667	0.973	1.08867	1.09333	0.939333	1.17906	1.15493	0.965399
Nitab4.5_0002205g0020.1	1025205265	XP_016478141.1	pleiotropic drug resistance protein 1 [Nicotiana tabacum]	24.5651	1	1437	161.9	6.86	0.78	0.799667	0.904667	1.20567	1.15533	1.162	1.54573	1.44477	1.28445
Nitab4.5_0002085g0160.1	1025143717	XP_016466821.1	26S proteasome regulatory subunit 4 homolog A isoform X1 [Nicotiana tabacum]	34.7253	15	455	50.8	6.83	0.939333	0.963	0.795	1.14	1.122	1.10933	1.21363	1.16511	1.39539
Nitab4.5_0007816g0020.1	1025317089	XP_016506353.1	osmotin-like protein [Nicotiana tabacum]	53.5714	2	252	26.9	7.71	1.273	1.305	1.33967	0.656667	0.715	0.733	0.515842	0.547893	0.547151
Nitab4.5_0003373g0010.1	1025032232	XP_016442978.1	50S ribosomal protein L15, chloroplastic-like [Nicotiana tabacum]	46.4419	11	267	28.5	10.67	1.11433	1.14233	1.086	0.881333	0.889333	0.861	0.790906	0.778523	0.792818
Nitab4.5_0000074g0040.1	1025315021	XP_016502870.1	mitochondrial outer membrane import complex protein METAXIN-like [Nicotiana tabacum]	11.215	3	321	36.3	5.52	0.783667	0.803333	0.79	1.27033	1.17833	1.19433	1.62101	1.4668	1.51181
Nitab4.5_0006787g0010.1	1025181034	XP_016472806.1	gamma-glutamyltranspeptidase 3-like [Nicotiana tabacum]	9.45513	1	624	67.5	6.92	0.825333	0.846	0.841667	1.252	1.141	1.081	1.51696	1.3487	1.28436
Nitab4.5_0003314g0110.1	1025247105	XP_016488124.1	FACT complex subunit SSRP1-like [Nicotiana tabacum]	10.832	7	637	70.9	5.91	0.879	0.901	0.909667	1.06367	1.081	1.069	1.21009	1.19978	1.17516
Nitab4.5_0004338g0140.1	1025188975	XP_016474703.1	alternative NAD(P)H-ubiquinone oxidoreductase C1, chloroplastic/mitochondrial-like [Nicotiana tabacum]	6.35514	3	535	58.4	7.62	0.893333	0.915667	0.81	1.23667	1.14367	1.022	1.38433	1.249	1.26173
Nitab4.5_0008523g0030.1	1025269468	XP_016493241.1	beta-galactosidase-like [Nicotiana tabacum]	25.2414	4	725	80.9	8.73	1.40167	1.43667	1.60133	0.556667	0.507333	0.516667	0.397146	0.353132	0.322648
Nitab4.5_0000687g0140.1	1025349805	XP_016433743.1	ubiquitin carboxyl-terminal hydrolase 12-like [Nicotiana tabacum]	12.4212	1	1111	129.8	6	1.00667	1.03167	0.947667	0.973	1.00267	0.978	0.966556	0.97189	1.03201
Nitab4.5_0000033g0120.1	573885875	AHG12636.1	ubiquitin conjugating enzyme [Nicotiana tabacum]	15.1042	3	192	21.1	5	1.07633	1.103	1.02467	0.978667	0.94	0.888	0.90926	0.852221	0.866623
Nitab4.5_0002656g0040.1	1025373965	XP_016515450.1	60S ribosomal protein L28-1-like [Nicotiana tabacum]	53.1469	1	143	15.9	10.65	0.996667	1.02133	1.04133	1.02833	0.983667	0.930667	1.03177	0.96312	0.893726
Nitab4.5_0003912g0050.1	1025289174	XP_016497036.1	3-phosphoshikimate 1-carboxyvinyltransferase, chloroplastic-like, partial [Nicotiana tabacum]	22.5564	1	399	42.5	8.43	0.929333	0.952333	0.945667	1.09933	1.00433	1.01767	1.18293	1.0546	1.07614
Nitab4.5_0005541g0010.1	1025219837	XP_016481841.1	probable Xaa-Pro aminopeptidase P [Nicotiana tabacum]	6.67594	4	719	79.9	6.83	1.05267	1.07867	1.08	0.886	0.895333	0.894333	0.841672	0.830037	0.828086
Nitab4.5_0002571g0040.1	1025168239	XP_016470376.1	AP-2 complex subunit alpha-1-like isoform X1 [Nicotiana tabacum]	14.9706	2	1022	114.2	6.23	0.972667	0.996667	0.909333	1.06233	1.00367	1.02167	1.09219	1.00702	1.12353
Nitab4.5_0009567g0030.1	1025086568	XP_016455910.1	haloacid dehalogenase-like hydrolase domain-containing protein Sgpp [Nicotiana tabacum]	12.3506	2	251	27.7	5.08	0.973	0.997	0.893333	0.985333	1.001	1.15833	1.01268	1.00401	1.29664
Nitab4.5_0007455g0010.1	1025311405	XP_016501941.1	cryptochrome-1-like isoform X1 [Nicotiana tabacum]	11.9822	1	676	76.5	5.6	1.12267	1.15	0.999667	0.932667	0.942333	0.820333	0.83076	0.81942	0.820607
Nitab4.5_0001295g0040.1	1025400360	XP_016436867.1	beta-galactosidase-like [Nicotiana tabacum]	29.6429	1	840	93.4	8.38	1.507	1.54367	1.59267	0.489	0.448	0.427	0.324486	0.290218	0.268104
Nitab4.5_0004525g0070.1	1025066945	XP_016451041.1	NHL repeat-containing protein 2 [Nicotiana tabacum]	7.87037	2	1080	117.5	5.71	0.988333	1.01233	0.962333	1.04133	1.03833	0.971	1.05363	1.02568	1.00901
Nitab4.5_0002470g0030.1	1025181113	XP_016472830.1	glutathione S-transferase [Nicotiana tabacum]	25.3521	5	213	23.9	6.54	0.989667	1.01367	0.996667	0.868333	0.913333	1.28433	0.8774	0.901019	1.28863
Nitab4.5_0000437g0070.1	1025093401	XP_016457620.1	uncharacterized protein LOC107781434 [Nicotiana tabacum]	14.3339	6	593	65.2	8.62	0.881667	0.903	0.878	1.13267	1.164	1.04033	1.28469	1.28904	1.18489
Nitab4.5_0002232g0040.1	1025315870	XP_016503077.1	gamma aminobutyrate transaminase 3, chloroplastic isoform X1 [Nicotiana tabacum]	19.883	3	513	56.4	6.8	0.761	0.779333	0.727667	1.31633	1.31533	1.098	1.72974	1.68777	1.50893
Nitab4.5_0000003g0040.1	1025412751	XP_016439982.1	plasma membrane ATPase 2-like [Nicotiana tabacum]	28.1381	2	956	105	6.76	1.149	1.17667	1.07867	0.846	0.881667	0.892	0.736292	0.749292	0.826947
Nitab4.5_0007351g0020.1	1025326482	XP_016505159.1	pathogenesis-related protein STH-2-like [Nicotiana tabacum]	78.75	5	160	17.9	5.82	1.02567	1.05033	1.12033	0.846	0.663	1.316	0.824829	0.631228	1.17465
Nitab4.5_0005620g0010.1	1025329699	XP_016505957.1	uncharacterized protein LOC107823766 [Nicotiana tabacum]	48.1633	6	245	26.7	5.52	1.056	1.08133	1.005	0.963	0.981667	0.968	0.911932	0.90783	0.963184
Nitab4.5_0004150g0010.1	1025374102	XP_016515487.1	short-chain dehydrogenase reductase 3c-like isoform X1 [Nicotiana tabacum]	10.8475	4	295	31.5	8.44	0.975333	0.998667	1.03	1.00167	1.01533	0.991667	1.027	1.01669	0.962783
Nitab4.5_0007380g0010.1	1025051794	XP_016447791.1	tetraspanin-8-like [Nicotiana tabacum]	20.5882	3	170	19.2	8.84	0.850333	0.870667	0.996333	1.10767	1.06767	1.05433	1.30263	1.22626	1.05821
Nitab4.5_0000291g0100.1	1025348566	XP_016510102.1	organellar oligopeptidase A, chloroplastic/mitochondrial-like isoform X1 [Nicotiana tabacum]	23.5119	1	336	37.6	6.4	0.906667	0.928333	0.849667	1.11033	1.058	1.17833	1.22463	1.13968	1.38682
Nitab4.5_0000651g0260.1	1025343087	XP_016508757.1	mitochondrial outer membrane protein porin 2-like [Nicotiana tabacum]	52.5362	2	276	29.3	8.84	0.852333	0.872667	0.869	1.191	1.14033	1.07833	1.39734	1.30672	1.24089
Nitab4.5_0011589g0020.1	1025278334	XP_016494813.1	putative BPI/LBP family protein At1g04970 [Nicotiana tabacum]	9.73631	2	493	54.1	6.35	1.261	1.291	1.34667	0.659	0.692	0.709333	0.522601	0.536019	0.526733
Nitab4.5_0000477g0210.1	1025412468	XP_016439914.1	miraculin-like [Nicotiana tabacum]	48.8038	5	209	23.1	9.22	0.743333	0.761	0.869333	1.23733	1.20033	1.16333	1.66457	1.57731	1.33819
Nitab4.5_0005215g0010.1	1025049444	XP_016447226.1	calnexin homolog 1-like [Nicotiana tabacum]	24.8609	4	539	61	4.91	0.968	0.991	0.871333	1.06167	1.074	1.07567	1.09676	1.08375	1.23451
Nitab4.5_0000337g0060.1	1027853966	NP_001311945.1	endoplasmin homolog precursor [Nicotiana tabacum]	33.2922	2	811	93.1	5	0.870667	0.891333	0.811	1.16267	1.14633	1.12367	1.33538	1.28609	1.38553
Nitab4.5_0003408g0100.1	1025045191	XP_016446181.1	ribosome-recycling factor-like [Nicotiana tabacum]	21.2766	1	282	30.5	9.67	0.944	0.966333	1.113	1.01767	0.997333	0.986	1.07804	1.03208	0.885894
Nitab4.5_0001458g0050.1	1025297453	XP_016499067.1	serine carboxypeptidase-like 18 isoform X1 [Nicotiana tabacum]	12.3932	2	468	53.5	5.85	0.992	1.01533	1.02967	0.970667	1.00733	0.967333	0.978495	0.992121	0.939463
Nitab4.5_0000566g0230.1	1025070222	XP_016451848.1	glucan endo-1,3-beta-glucosidase 13-like [Nicotiana tabacum]	13.7097	6	496	53.9	7.37	1.135	1.16167	1.174	0.849667	0.854667	0.794667	0.748605	0.735725	0.676888
Nitab4.5_0000269g0160.1	1025122382	XP_016463362.1	delta-1-pyrroline-5-carboxylate dehydrogenase 12A1, mitochondrial-like [Nicotiana tabacum]	39.3443	2	549	60.9	7.15	1.02533	1.04933	0.839333	0.943667	1.19133	1.10467	0.920351	1.13532	1.31612
Nitab4.5_0005803g0010.1	1025079910	XP_016454271.1	uncharacterized protein At1g26090, chloroplastic-like isoform X1 [Nicotiana tabacum]	11.7647	5	459	50.3	9.28	0.997333	1.02067	0.946	1.05233	0.999667	0.994	1.05515	0.979425	1.05074
Nitab4.5_0003130g0050.1	1025276573	XP_016494369.1	heat shock cognate protein 80 [Nicotiana tabacum]	45.0644	1	699	80.2	5.03	0.957667	0.98	0.915333	1.03067	1.04567	1.095	1.07623	1.06701	1.19629
Nitab4.5_0002724g0070.1	1027853209	NP_001312079.1	shikimate O-hydroxycinnamoyltransferase-like [Nicotiana tabacum]	8.7156	4	436	48.4	7.53	0.829667	0.849	0.890667	0.894	1.25267	1.27733	1.07754	1.47546	1.43413
Nitab4.5_0000416g0070.1	1025275324	XP_016494070.1	3-isopropylmalate dehydrogenase, chloroplastic-like [Nicotiana tabacum]	33.7912	10	364	40.1	7.47	0.930667	0.952333	0.903333	1.05367	1.02767	1.15267	1.13216	1.0791	1.27601
Nitab4.5_0011052g0020.1	1025129378	XP_016464492.1	pleckstrin homology domain-containing protein 1-like [Nicotiana tabacum]	9.72222	1	144	16.7	5.67	1.018	1.04167	1.04067	0.944667	0.958667	1.012	0.927963	0.92032	0.972454
Nitab4.5_0002895g0020.1	1025306719	XP_016500791.1	ribosome-binding factor PSRP1, chloroplastic-like [Nicotiana tabacum]	10.1639	3	305	34	6.15	1.219	1.24733	1.10933	0.828	0.806333	0.835	0.679245	0.646446	0.752704
Nitab4.5_0000019g0400.1	1025045679	XP_016446312.1	cytochrome b561 and DOMON domain-containing protein At5g47530-like [Nicotiana tabacum]	12.7182	3	401	44.2	9.63	0.919	0.940333	1.127	0.988667	0.973333	1.05667	1.07581	1.03509	0.937592
Nitab4.5_0000640g0100.1	1025310521	XP_016501734.1	aspartate-semialdehyde dehydrogenase-like [Nicotiana tabacum]	14.4357	1	381	41.6	7.15	1.00533	1.02867	0.925	1.06	0.988	1.03267	1.05438	0.960467	1.1164
Nitab4.5_0004301g0070.1	1025307054	XP_016500863.1	transcription factor TCP7-like [Nicotiana tabacum]	3.66667	1	300	31.5	8.37	1.04867	1.073	1.065	0.941667	0.994333	0.856667	0.897966	0.926685	0.804382
Nitab4.5_0002776g0080.1	1025006787	XP_016501229.1	glutathione S-transferase T1-like [Nicotiana tabacum]	49.1525	4	236	26.5	6.8	0.908	0.929	0.811333	0.994667	1.08433	1.28867	1.09545	1.1672	1.58833
Nitab4.5_0005552g0010.1	1025071426	XP_016452142.1	delta-1-pyrroline-5-carboxylate synthase isoform X1 [Nicotiana tabacum]	20.8623	7	719	77.8	6.81	0.980667	1.00333	0.964333	1.02867	1.016	0.976	1.04895	1.01262	1.0121
Nitab4.5_0000369g0010.1	1025065908	XP_016450781.1	sedoheptulose-1,7-bisphosphatase, chloroplastic-like [Nicotiana tabacum]	31.8066	3	393	42.5	6.29	1.08167	1.10667	0.942333	0.985333	0.955	0.961667	0.91094	0.862952	1.02052
Nitab4.5_0003050g0030.1	662552183	AIE54294.1	peroxisomal acyl-CoA oxidase 1A [Nicotiana tabacum]	31.0241	3	664	74.3	7.96	1.039	1.063	1.019	0.963333	0.970667	0.967333	0.927174	0.913139	0.949297
Nitab4.5_0001200g0040.1	1025209215	XP_016479097.1	subtilisin-like protease SBT1.7 [Nicotiana tabacum]	12.234	8	752	80.7	8.09	0.924	0.945333	1.00133	0.851667	0.941333	1.345	0.921717	0.995769	1.34321
Nitab4.5_0006581g0020.1	1025256236	XP_016489942.1	dihydropyrimidine dehydrogenase (NADP(+)), chloroplastic-like [Nicotiana tabacum]	16.5501	1	429	47	6.7	0.953667	0.975667	0.838667	1.14033	1.077	1.057	1.19574	1.10386	1.26033
Nitab4.5_0000539g0040.1	1025353909	XP_016510941.1	CBS domain-containing protein CBSX3, mitochondrial-like [Nicotiana tabacum]	46.3415	1	205	22.6	9.33	1.041	1.065	1.05167	0.977333	0.962667	0.935	0.938841	0.903912	0.889065
Nitab4.5_0007193g0030.1	1025075001	XP_016453051.1	probable endo-1,3(4)-beta-glucanase ARB_01444 isoform X1 [Nicotiana tabacum]	13.9118	7	726	81	6.52	0.998	1.021	1.09467	0.928	0.943333	1.03	0.92986	0.923931	0.940926
Nitab4.5_0005881g0010.1	42491252	BAD10938.1	14-3-3 protein [Nicotiana tabacum]	43.254	7	252	28.8	4.97	1.057	1.08133	1.022	0.894667	0.903333	1.117	0.846421	0.835388	1.09295
Nitab4.5_0000075g0270.1	1025205127	XP_016478104.1	syntaxin-71-like [Nicotiana tabacum]	20	2	265	29.7	5.41	1.204	1.23167	1.17633	0.780333	0.735333	0.907	0.648117	0.597023	0.77104
Nitab4.5_0000402g0170.1	89475491	ABD73280.1	sinapyl alcohol dehydrogenase-like 1 [Nicotiana tabacum]	29.2479	3	359	39.2	6.71	0.841667	0.861	0.847667	1.17267	1.184	1.11667	1.39327	1.37515	1.31734
Nitab4.5_0001111g0020.1	1025414991	XP_016440512.1	lysine--tRNA ligase-like [Nicotiana tabacum]	45.5882	6	612	69.3	6.6	1.019	1.04233	1.02533	0.974667	1.01067	0.954333	0.956493	0.969619	0.930754
Nitab4.5_0000240g0150.1	1025357842	XP_016511941.1	lipoxygenase 6, chloroplastic-like [Nicotiana tabacum]	2.28509	2	919	103.9	6.35	0.893	0.913333	0.792333	1.09233	1.13433	1.19533	1.22322	1.24197	1.50862
Nitab4.5_0010601g0010.1	1025062993	XP_016450073.1	glutamate--tRNA ligase, chloroplastic/mitochondrial-like isoform X1 [Nicotiana tabacum]	8.96309	4	569	63.4	8.03	1.01167	1.03467	0.980333	0.997333	0.991333	0.999667	0.985832	0.958119	1.01972
Nitab4.5_0003041g0010.1	1025081268	XP_016454591.1	PHD finger-like domain-containing protein 5B [Nicotiana tabacum]	26.3636	3	110	12.4	8.41	1.00133	1.024	0.979	1.00967	0.956333	0.99	1.00832	0.933919	1.01124
Nitab4.5_0000002g0170.1	1025165658	XP_016469969.1	sorting nexin 2B-like isoform X1 [Nicotiana tabacum]	6.90299	2	536	60	5.83	1.04567	1.06933	0.934333	1.005	0.996333	0.948667	0.961109	0.931733	1.01534
Nitab4.5_0004906g0040.1	1025200678	XP_016477001.1	transmembrane emp24 domain-containing protein p24delta9-like [Nicotiana tabacum]	15.4206	4	214	24.4	7.17	0.928333	0.949333	0.947333	1.10767	1.04833	1.01733	1.19318	1.10428	1.07389
Nitab4.5_0000717g0060.1	1025042915	XP_016445616.1	cullin-4-like [Nicotiana tabacum]	7.67357	7	821	93.6	8.12	0.917	0.937667	0.933667	1.11267	1.018	1.062	1.21338	1.08567	1.13745
Nitab4.5_0001499g0020.1	1025036146	XP_016443939.1	mitochondrial amidoxime reducing component 2-like isoform X1 [Nicotiana tabacum]	15.0327	4	306	34.3	6.33	1.11367	1.13867	1.19067	0.862333	0.836333	0.864333	0.774319	0.734485	0.725924
Nitab4.5_0007100g0060.1	1025177307	XP_016471917.1	thylakoid lumenal 17.4 kDa protein, chloroplastic-like [Nicotiana tabacum]	15.5462	3	238	25.8	7.21	1.05733	1.081	1.05533	0.873	0.895667	1.066	0.825662	0.828554	1.01011
Nitab4.5_0001145g0020.1	392529026	AFM78313.1	mannose-binding lectin [Nicotiana tabacum]	29.5302	5	298	33.7	9.6	1.07233	1.09633	1.20267	0.899	0.885333	0.814333	0.838359	0.80754	0.677106
Nitab4.5_0001892g0080.1	1025367428	XP_016442959.1	3-dehydroquinate synthase, chloroplastic-like [Nicotiana tabacum]	17.4779	3	452	49.1	8.15	0.849	0.868	0.865333	1.17633	1.095	1.14067	1.38555	1.26152	1.31818
Nitab4.5_0000624g0090.1	1025066012	XP_016450809.1	U3 small nucleolar ribonucleoprotein protein IMP4 [Nicotiana tabacum]	11.2628	2	293	34	9.22	0.732	0.748333	0.849333	1.26267	1.12733	1.29767	1.72495	1.50646	1.52786
Nitab4.5_0004445g0070.1	1025071565	XP_016452177.1	protein HOMOLOG OF MAMMALIAN LYST-INTERACTING PROTEIN 5-like [Nicotiana tabacum]	2.91971	1	411	45.2	6.02	0.926333	0.947	0.967	1.01533	1.025	1.07233	1.09608	1.08237	1.10893
Nitab4.5_0006083g0020.1	1025343591	XP_016508881.1	potassium transporter 4-like [Nicotiana tabacum]	5.13447	4	818	90.6	8.82	0.971667	0.993333	0.995667	1.01633	1.05033	0.992	1.04597	1.05738	0.996317
Nitab4.5_0002918g0020.1	857024438	AKO22630.1	carotenoid cleavage dioxygenase 1-3 [Nicotiana tabacum]	12.8205	7	546	61	6.44	0.945667	0.966667	0.894667	1.11867	1.08467	0.982667	1.18294	1.12207	1.09836
Nitab4.5_0012056g0010.1	1025139823	XP_016466178.1	leucine--tRNA ligase, cytoplasmic-like [Nicotiana tabacum]	14.7222	1	1080	122.8	6.29	1.00667	1.029	0.969667	0.970333	0.986	1.05233	0.963907	0.958212	1.08525
Nitab4.5_0000709g0010.1	295801421	CBL86237.1	unnamed protein product [Nicotiana tabacum]	13.9456	6	588	66.8	7.39	0.979333	1.001	0.904	1.032	1.04533	1.05633	1.05378	1.04429	1.16851
Nitab4.5_0001618g0140.1	1025082468	XP_016454899.1	probable calcium-binding protein CML49 [Nicotiana tabacum]	12.0141	3	283	30.7	6.79	0.889	0.908667	0.875333	1.062	1.17767	1.094	1.1946	1.29604	1.24981
Nitab4.5_0000826g0060.1	1025398680	XP_016451813.1	S-formylglutathione hydrolase-like [Nicotiana tabacum]	36.9718	5	284	31.9	6.52	0.920333	0.940667	0.922	1.09767	1.09567	1.02633	1.19268	1.16478	1.11316
Nitab4.5_0006109g0030.1	1025275803	XP_016494189.1	phosphoglycerate kinase, chloroplastic [Nicotiana tabacum]	43.0928	2	485	50.5	8.56	1.05833	1.08167	0.915667	0.984	0.998	0.982667	0.929764	0.92265	1.07317
Nitab4.5_0000400g0050.1	1025255940	XP_016489863.1	20 kDa chaperonin, chloroplastic-like [Nicotiana tabacum]	36.9478	5	249	26.2	7.24	0.970333	0.991667	0.953	1.072	1.035	0.992667	1.10477	1.0437	1.04162
Nitab4.5_0000809g0050.1	1025291307	XP_016497557.1	plastoglobulin-1, chloroplastic-like [Nicotiana tabacum]	22.807	1	342	37.3	4.81	0.911667	0.931667	0.894667	1.10067	1.16033	0.998333	1.20731	1.24544	1.11587
Nitab4.5_0010472g0030.1	1025063508	XP_016450201.1	bifunctional UDP-glucose 4-epimerase and UDP-xylose 4-epimerase 1-like [Nicotiana tabacum]	49.8575	4	351	39.3	7.2	1.499	1.53167	1.232	0.617667	0.583333	0.617667	0.412052	0.380849	0.501353
Nitab4.5_0005910g0030.1	1025371170	XP_016514737.1	uncharacterized protein LOC107831483 [Nicotiana tabacum]	19.685	1	127	14.5	9.16	0.781	0.798	0.757	1.32367	1.101	1.29367	1.69484	1.3797	1.70894
Nitab4.5_0000363g0020.1	1025057361	XP_016448655.1	nitrogen regulatory protein P-II homolog [Nicotiana tabacum]	18.408	3	201	22.1	9.52	0.996	1.01767	1.014	1.00733	1.00433	0.972333	1.01138	0.986898	0.958909
Nitab4.5_0000842g0110.1	1025065995	XP_016450804.1	uncharacterized protein LOC107775567 [Nicotiana tabacum]	9.62567	4	374	41.5	8.79	0.799333	0.816667	0.780667	1.189	1.192	1.27	1.48749	1.45959	1.62681
Nitab4.5_0003152g0030.1	1025363713	XP_016513394.1	phosphoribulokinase, chloroplastic-like [Nicotiana tabacum]	22.3587	2	407	45.3	5.92	1.10867	1.13267	0.989	0.903333	0.967667	0.937667	0.814793	0.854326	0.948096
Nitab4.5_0003043g0010.1	1027859143	NP_001312222.1	probable aquaporin PIP-type pTOM75 [Nicotiana tabacum]	17.77	1	287	30.8	8.63	1.174	1.19933	1.11333	0.881	0.894	0.735333	0.750426	0.745414	0.660479
Nitab4.5_0010051g0030.1	1025227139	XP_016483098.1	probable mitochondrial-processing peptidase subunit beta, mitochondrial [Nicotiana tabacum]	30.2457	2	529	59.1	6.28	0.896667	0.916	0.916	1.11167	1.07033	1.09633	1.23978	1.16849	1.19687
Nitab4.5_0003111g0010.1	1025081795	XP_016454728.1	uncharacterized protein LOC107778916 [Nicotiana tabacum]	3.11475	2	610	68.8	7.77	0.994	1.01533	1.10633	0.921667	0.958333	0.923333	0.92723	0.943861	0.834589
Nitab4.5_0001476g0010.1	1025073213	XP_016452584.1	3-hydroxyisobutyryl-CoA hydrolase 1-like isoform X1 [Nicotiana tabacum]	8.35509	1	383	42.6	8.02	1.041	1.06333	0.998	1.013	0.995	0.901667	0.973103	0.935737	0.903474
Nitab4.5_0001843g0050.1	1025236981	XP_016485616.1	uncharacterized oxidoreductase At1g06690, chloroplastic-like, partial [Nicotiana tabacum]	12.4011	5	379	41.8	7.68	0.948333	0.968667	0.858	1.146	1.09	1.009	1.20844	1.12526	1.17599
Nitab4.5_0000208g0190.1	1025266411	XP_016492449.1	actin-related protein 4 isoform X1 [Nicotiana tabacum]	11.0345	3	435	47.8	5.06	0.933333	0.953333	0.949333	1.10467	1.04333	1.05533	1.18357	1.09441	1.11166
Nitab4.5_0000380g0060.1	1025355534	XP_016511350.1	uncharacterized protein LOC107828536 isoform X1 [Nicotiana tabacum]	4.69613	2	362	40.1	5.05	0.981333	1.00233	1.01267	0.965333	1.014	1.018	0.983696	1.01164	1.00527
Nitab4.5_0000094g0140.1	1025187112	XP_016474269.1	expansin-A4-like [Nicotiana tabacum]	6.03774	1	265	28.3	9.17	1.06	1.08267	0.980333	0.957333	0.964667	0.954667	0.903145	0.89101	0.973818
Nitab4.5_0000343g0390.1	1025198490	XP_016476448.1	ubiquinone biosynthesis protein COQ9-B, mitochondrial-like [Nicotiana tabacum]	15.1613	4	310	34.5	8.35	0.735667	0.751333	0.728667	1.269	1.26167	1.30233	1.72497	1.67924	1.78728
Nitab4.5_0000009g0500.1	1025109196	XP_016461052.1	expansin-like A2 [Nicotiana tabacum]	23.2824	6	262	28.4	8.62	1.11233	1.136	1.27367	0.846	0.829	0.805667	0.760563	0.729754	0.632557
Nitab4.5_0003604g0020.1	1025141387	XP_016466427.1	elicitor-responsive protein 3-like [Nicotiana tabacum]	52.381	3	147	16.3	4.21	0.941333	0.961333	0.885333	1.05267	1.12633	1.01967	1.11827	1.17164	1.15173
Nitab4.5_0006636g0020.1	1025243877	XP_016487329.1	uncharacterized protein LOC107807454 isoform X1 [Nicotiana tabacum]	12.4224	1	805	88.6	4.69	0.958333	0.978667	1.00967	1.01333	1.026	0.967	1.05739	1.04837	0.957742
Nitab4.5_0003434g0020.1	1027859119	NP_001312461.1	3-hydroxyacyl-[acyl-carrier-protein] dehydratase FabZ-like [Nicotiana tabacum]	32.5792	2	221	24.6	8.82	0.98	1.00067	1.014	1.046	0.99	0.961667	1.06735	0.98934	0.948389
Nitab4.5_0005096g0010.1	1025351725	XP_016510411.1	alanine--glyoxylate aminotransferase 2 homolog 1, mitochondrial-like [Nicotiana tabacum]	25.5864	2	469	51.1	8.35	0.949	0.969	0.951333	1.06333	1.021	1.05733	1.12048	1.05366	1.11142
Nitab4.5_0000167g0260.1	1025210461	XP_016479439.1	UPF0160 protein-like [Nicotiana tabacum]	25.4692	2	373	42.2	6.8	0.918	0.937333	0.911667	1.04033	1.06367	1.133	1.13326	1.13478	1.24278
Nitab4.5_0000573g0040.1	16903349	AAL30452.1	endo-beta-1,4-glucanase precursor [Nicotiana tabacum]	16.7689	7	489	54.4	8.46	0.982667	1.00333	1.13467	0.949667	0.924667	0.976	0.966418	0.921595	0.860165
Nitab4.5_0006655g0010.1	1025388108	XP_016434453.1	probable 60S ribosomal protein L14 [Nicotiana tabacum]	53.3835	4	133	15.3	10.37	0.922	0.941333	0.925333	1.08133	1.00367	1.175	1.17281	1.06622	1.26981
Nitab4.5_0001820g0120.1	1025259609	XP_016490776.1	polyphenol oxidase, chloroplastic-like [Nicotiana tabacum]	12.0773	3	621	69.1	7.75	0.652	0.665667	0.628333	1.56267	1.359	1.12567	2.39673	2.04156	1.79151
Nitab4.5_0010633g0020.1	1025297551	XP_016499092.1	probable small nuclear ribonucleoprotein G isoform X1 [Nicotiana tabacum]	33.3333	1	93	10.3	9.25	0.843	0.860667	0.870667	1.13467	1.12867	1.186	1.34599	1.31139	1.36217
Nitab4.5_0003376g0050.1	1025405295	XP_016438093.1	protein NUCLEAR FUSION DEFECTIVE 4-like [Nicotiana tabacum]	5.05051	2	594	65.1	7.18	1.37033	1.399	1.36733	0.627333	0.603333	0.657	0.457796	0.43126	0.480497
Nitab4.5_0001303g0050.1	1025098594	XP_016458442.1	proteasome activator subunit 4, partial [Nicotiana tabacum]	13.5476	7	1587	176.7	7.3	0.909667	0.928667	0.924667	1.09233	1.066	1.058	1.20081	1.14788	1.1442
Nitab4.5_0002950g0040.1	1025297269	XP_016499023.1	5'-3' exoribonuclease 3-like, partial [Nicotiana tabacum]	3.52178	3	1079	122.5	6.71	0.974333	0.994667	1.01	1.00167	1.02567	0.991333	1.02805	1.03117	0.981518
Nitab4.5_0000132g0160.1	1025094680	XP_016457940.1	fructose-bisphosphate aldolase cytoplasmic isozyme-like [Nicotiana tabacum]	62.2905	4	358	38.6	7.66	0.832333	0.849667	0.832667	1.15933	1.12167	1.21367	1.39287	1.32013	1.45757
Nitab4.5_0000090g0100.1	505482	CAA5701.1	33 kDa polypeptide of water-oxidizing complex of photosystem II [Nicotiana tabacum]	43.6747	0	332	35.2	5.96	1.27033	1.29667	1.16233	0.729	0.81	0.761	0.573865	0.624679	0.654718
Nitab4.5_0000078g0070.1	1025232367	XP_016484464.1	3-hydroxyacyl-[acyl-carrier-protein] dehydratase FabZ-like [Nicotiana tabacum]	28.5714	2	224	24.8	9.26	1.07833	1.10067	1.091	0.962333	0.935	0.828	0.892427	0.849485	0.758937
Nitab4.5_0000840g0030.1	1025399576	XP_016453874.1	ubiquitin-conjugating enzyme E2 variant 1D isoform X1 [Nicotiana tabacum]	52.7397	1	146	16.6	6.68	1.04633	1.068	1.056	0.908667	0.918333	0.96	0.868429	0.859863	0.909091
Nitab4.5_0005818g0010.1	1027856914	NP_001312146.1	amidase 1-like [Nicotiana tabacum]	5.88235	2	425	45	5.94	0.982333	1.00267	0.891333	1.01067	1.01967	1.01333	1.02884	1.01695	1.13687
Nitab4.5_0000160g0180.1	1025402314	XP_016437365.1	probable 28S rRNA (cytosine-C(5))-methyltransferase [Nicotiana tabacum]	4.05616	1	641	71.2	6.04	0.808333	0.825	0.987	1.05	1.117	1.142	1.29897	1.35394	1.15704
Nitab4.5_0000294g0050.1	1025168396	XP_016470402.1	putative late blight resistance protein homolog R1A-3 [Nicotiana tabacum]	7.43243	3	888	101.5	8.57	0.954333	0.974	0.888	0.994	1.043	1.16067	1.04156	1.07084	1.30706
Nitab4.5_0001154g0080.1	1025060191	XP_016449370.1	ubiquitin fusion degradation protein 1 homolog isoform X1 [Nicotiana tabacum]	21.6718	2	323	36.2	6.58	1.05167	1.07333	1.08433	0.963667	0.946333	0.851667	0.916323	0.881677	0.785429
Nitab4.5_0000415g0020.1	1025071588	XP_016452184.1	ultraviolet-B receptor UVR8-like [Nicotiana tabacum]	12.6984	4	441	47.4	6.33	1.00433	1.025	0.980667	1.05867	1.02267	0.896333	1.0541	0.997724	0.914004
Nitab4.5_0004821g0050.1	1025323240	XP_016504394.1	light-induced protein, chloroplastic [Nicotiana tabacum]	22.1184	7	321	34.9	5.11	0.763	0.778667	0.746667	1.33733	1.291	1.094	1.75273	1.65796	1.46518
Nitab4.5_0015902g0010.1	1025288779	XP_016496931.1	succinate dehydrogenase subunit 6, mitochondrial-like [Nicotiana tabacum]	16.2162	1	148	16.7	6.95	0.879	0.897	0.892667	1.175	1.089	1.07267	1.33675	1.21405	1.20164
Nitab4.5_0009044g0070.1	1025094197	XP_016457818.1	eukaryotic translation initiation factor 3 subunit M-like [Nicotiana tabacum]	22.1951	7	410	46.6	5.24	0.965	0.984667	1.00767	1.009	1.02533	1.054	1.0456	1.0413	1.04598
Nitab4.5_0001483g0010.1	1025039103	XP_016444670.1	transmembrane 9 superfamily member 1-like, partial [Nicotiana tabacum]	16.1111	2	360	41.1	6.01	0.902333	0.920667	1.05433	0.961333	1.05033	1.05933	1.06539	1.14084	1.00474
Nitab4.5_0000202g0070.1	1025032045	XP_016442928.1	oxysterol-binding protein-related protein 3A-like [Nicotiana tabacum]	14.2549	6	463	52.1	5.43	0.938667	0.957667	0.975	0.868333	1.126	1.119	0.925071	1.17577	1.14769
Nitab4.5_0023521g0020.1	225198	121235AC	photosystem I P700 apoprotein A1	11.4667	10	750	82.9	7.18	1.21067	1.235	1.096	0.798333	0.84	0.838333	0.659416	0.680162	0.764903
Nitab4.5_0003127g0010.1	1025098558	XP_016458432.1	putative 3,4-dihydroxy-2-butanone kinase isoform X1 [Nicotiana tabacum]	15.3199	1	594	61.8	5.49	0.900667	0.918667	0.934333	1.09267	1.06633	1.07	1.21318	1.16074	1.1452
Nitab4.5_0000312g0100.1	1025080035	XP_016454302.1	chaperone protein dnaJ 13-like isoform X1 [Nicotiana tabacum]	6.85185	3	540	59.9	9.16	1.004	1.024	1.04733	1.01067	0.973333	0.924	1.00664	0.950521	0.882241
Nitab4.5_0009792g0010.1	1025045737	XP_016446329.1	persulfide dioxygenase ETHE1 homolog, mitochondrial-like [Nicotiana tabacum]	34.0278	2	288	32	7.84	0.874	0.891333	0.958667	1.11867	1.06867	1.067	1.27994	1.19895	1.113
Nitab4.5_0003463g0090.1	1025262912	XP_016491582.1	topless-related protein 4-like [Nicotiana tabacum]	6.89046	4	1132	124.2	6.99	0.841333	0.858	0.947667	1.16733	1.10867	1.07733	1.38748	1.29215	1.13683
Nitab4.5_0003511g0020.1	1025186182	XP_016474060.1	pectin acetylesterase 12-like [Nicotiana tabacum]	15.9145	2	421	47.1	8.27	1.181	1.20433	1.29933	0.780333	0.748333	0.771667	0.660739	0.621367	0.593894
Nitab4.5_0004383g0050.1	1025185329	XP_016473866.1	glyoxylate/succinic semialdehyde reductase 1-like [Nicotiana tabacum]	11.3014	3	292	30.8	7.02	0.928	0.946333	0.960667	1.06667	1.10733	0.987333	1.14943	1.17013	1.02776
Nitab4.5_0001514g0070.1	1025281658	XP_016499543.1	60S ribosomal protein L44 [Nicotiana tabacum]	34.2857	5	105	12	10.27	1.04633	1.067	1.058	0.831333	1.03933	0.932333	0.794521	0.974071	0.881222
Nitab4.5_0004485g0060.1	1025216952	XP_016481090.1	ribulose-phosphate 3-epimerase, cytoplasmic isoform-like [Nicotiana tabacum]	17.3333	1	225	24.3	5.6	0.949333	0.968	0.938667	1.03233	1.033	1.08233	1.08743	1.06715	1.15305
Nitab4.5_0000208g0110.1	1025116258	XP_016462387.1	probable acyl-activating enzyme 17, peroxisomal [Nicotiana tabacum]	12.7424	4	722	79	6.21	1.03533	1.05567	0.988333	0.996333	0.99	0.92	0.962331	0.937796	0.93086
Nitab4.5_0001251g0010.1	1025201380	XP_016477163.1	protein pleiotropic regulatory locus 1-like [Nicotiana tabacum]	13.8716	6	483	53.5	8.91	0.933667	0.952	1.028	1.06533	1.034	0.988333	1.14102	1.08613	0.961414
Nitab4.5_0000325g0040.1	1025355682	XP_016511392.1	50S ribosomal protein L4, chloroplastic-like [Nicotiana tabacum]	10.9929	1	282	31.3	8.95	1.15533	1.178	1.07133	0.876	0.916333	0.829667	0.758223	0.777872	0.774424
Nitab4.5_0002465g0010.1	1025351354	XP_016437606.1	uncharacterized protein LOC107763626 [Nicotiana tabacum]	18.2979	4	235	25.4	7.61	0.765667	0.780667	0.916667	1.22333	1.227	1.04867	1.59774	1.57173	1.144
Nitab4.5_0011292g0010.1	257352627	CBB98579.1	unnamed protein product [Nicotiana tabacum]	54.8	1	250	27.4	5.67	0.871667	0.888667	0.83	1.173	1.106	1.114	1.3457	1.24456	1.34217
Nitab4.5_0001675g0120.1	1025135492	XP_016465476.1	protein MEI2-like 2 isoform X1 [Nicotiana tabacum]	4.40324	3	863	94.2	6.79	1.16233	1.185	1.22633	0.844	0.807667	0.805333	0.726126	0.681575	0.6567
Nitab4.5_0010547g0050.1	1025078057	XP_016453801.1	PGR5-like protein 1A, chloroplastic [Nicotiana tabacum]	6.40244	2	328	36.4	5.31	1.068	1.08867	0.906667	1.02467	1.014	0.905667	0.959426	0.931415	0.998897
Nitab4.5_0002275g0010.1	1025318515	XP_016509846.1	uncharacterized protein LOC107827263 [Nicotiana tabacum]	17.6871	3	147	17	8.05	0.930667	0.948667	0.842667	0.984333	1.089	1.28933	1.05766	1.14793	1.53006
Nitab4.5_0005335g0010.1	1025202591	XP_016477447.1	importin subunit beta-1-like [Nicotiana tabacum]	7.32265	6	874	96.1	4.69	0.880333	0.897333	0.814333	1.11067	1.13367	1.18467	1.26164	1.26337	1.45477
Nitab4.5_0001408g0040.1	1025209959	XP_016479301.1	ubiquitin thioesterase otubain-like [Nicotiana tabacum]	18.2724	4	301	34.2	4.97	1.019	1.03867	1.01333	0.992667	0.977667	0.961667	0.974158	0.941271	0.949013
Nitab4.5_0005111g0010.1	1025030979	XP_016494000.1	galactokinase-like [Nicotiana tabacum]	21.6	11	500	54.5	5.99	1.05633	1.07667	1.04533	0.944	0.926667	0.941333	0.893657	0.860681	0.90051
Nitab4.5_0000876g0160.1	1025055723	XP_016462253.1	uncharacterized protein LOC107785452 [Nicotiana tabacum]	19.8786	2	659	73.4	5.08	0.904	0.921333	0.938667	1.10867	1.10433	1.01133	1.2264	1.19863	1.07741
Nitab4.5_0013390g0010.1	1025288571	XP_016496876.1	BRCA1-A complex subunit BRE-like [Nicotiana tabacum]	15.6085	6	378	43.3	6.04	1.02733	1.047	1.01767	0.960333	0.977	0.971333	0.934783	0.933142	0.954471
Nitab4.5_0001622g0020.1	1025137721	XP_016465829.1	uridine kinase-like protein 4 isoform X1 [Nicotiana tabacum]	19.0578	4	467	52.5	6.57	0.995667	1.01467	1.03233	0.944	1.00533	1.01533	0.948108	0.990802	0.983532
Nitab4.5_0000168g0090.1	1025277329	XP_016494564.1	uncharacterized protein LOC107813773 [Nicotiana tabacum]	6.83761	4	468	52.2	7.8	0.961	0.979333	0.971333	1.066	1.04	0.992	1.10926	1.06195	1.02128
Nitab4.5_0005796g0010.1	1025409996	XP_016439296.1	SUMO-activating enzyme subunit 2-like [Nicotiana tabacum]	9.98464	2	651	72.5	5.54	0.909667	0.927	0.922	1.087	1.11133	1.00233	1.19494	1.19885	1.08713
Nitab4.5_0002612g0050.1	1025071935	XP_016452274.1	topless-related protein 3-like, partial [Nicotiana tabacum]	10.8722	1	837	92.6	7.12	0.892667	0.909667	1.00633	1.08767	1.06167	1.02033	1.21845	1.16709	1.01391
Nitab4.5_0000496g0090.1	1025048111	XP_016446908.1	SAL1 phosphatase-like isoform X1 [Nicotiana tabacum]	28.9538	2	411	43.9	6.81	0.999667	1.01867	0.960667	1.026	1.014	1.00067	1.02634	0.995419	1.04164
Nitab4.5_0000592g0470.1	1025188305	XP_016474546.1	LOW QUALITY PROTEIN: 3-isopropylmalate dehydratase large subunit-like [Nicotiana tabacum]	8.65191	3	497	54.3	7.9	0.824333	0.84	0.849333	1.23167	1.15633	1.088	1.49414	1.37659	1.281
Nitab4.5_0007024g0030.1	19568098	AAL89456.1	osmotic stress-activated protein kinase [Nicotiana tabacum]	34.5506	3	356	41.1	5.92	1.019	1.03833	0.999333	1.00967	0.954	1.01433	0.990841	0.91878	1.01501
Nitab4.5_0000374g0050.1	1025065468	XP_016450674.1	defensin J1-2-like [Nicotiana tabacum]	10.3896	1	77	8.8	9.91	1.214	1.237	1.08333	0.961667	0.802667	0.849	0.792147	0.648882	0.783692
Nitab4.5_0005649g0010.1	1025226236	XP_016480931.1	thylakoid lumenal protein TL20.3, chloroplastic-like [Nicotiana tabacum]	16.0448	1	268	28.5	7.15	1.26867	1.29267	1.049	0.769333	0.852	0.841	0.606411	0.659103	0.801716
Nitab4.5_0003773g0090.1	1025103947	XP_016459756.1	cathepsin B-like [Nicotiana tabacum]	28.0112	2	357	39.6	6.73	1.027	1.04633	1.13667	0.878333	0.93	0.990333	0.855242	0.888818	0.871261
Nitab4.5_0007063g0040.1	1025111146	XP_016461530.1	uncharacterized protein LOC107784855 [Nicotiana tabacum]	12.2523	1	555	60.8	4.87	0.975667	0.994	0.919667	1.02767	1.079	1.009	1.0533	1.08551	1.09714
Nitab4.5_0003536g0050.1	1025407933	XP_016438777.1	ATP sulfurylase 2-like [Nicotiana tabacum]	21.9713	9	487	54.6	7.15	1.04833	1.068	0.988333	0.936667	0.968	1.00433	0.893482	0.906367	1.01619
Nitab4.5_0001845g0020.1	1025221117	XP_016482151.1	putative dihydroflavonol-4-reductase isoform X1 [Nicotiana tabacum]	7.84884	2	344	37.4	8.06	0.961333	0.979333	0.943	1.06933	1.03533	1.05633	1.11234	1.05718	1.12018
Nitab4.5_0006138g0010.1	1025242038	XP_016486865.1	proteasome subunit alpha type-7 [Nicotiana tabacum]	36.9478	9	249	27.1	7.43	0.961333	0.979333	0.912	1.05633	1.031	1.103	1.09882	1.05276	1.20943
Nitab4.5_0001401g0050.1	1025100888	XP_016459003.1	probable N-acetyl-gamma-glutamyl-phosphate reductase, chloroplastic [Nicotiana tabacum]	22.716	7	405	44.3	7.9	0.926333	0.943667	0.826333	1.114	1.12467	1.08067	1.20259	1.19181	1.30779
Nitab4.5_0003671g0040.1	1025416625	XP_016441300.1	putative late blight resistance protein homolog R1A-3 [Nicotiana tabacum]	0.472813	1	1269	144.8	5.55	0.784667	0.799333	0.783667	1.24367	1.161	1.19733	1.58496	1.45246	1.52786
Nitab4.5_0008993g0010.1	1025229253	XP_016483668.1	uncharacterized protein At4g28440-like [Nicotiana tabacum]	30.1887	1	106	11.3	10.23	0.946333	0.964	0.852667	1.162	1.081	1.03733	1.2279	1.12137	1.21658
Nitab4.5_0003300g0010.1	1025139619	XP_016466141.1	glucose-6-phosphate isomerase 1, chloroplastic-like isoform X1 [Nicotiana tabacum]	43.2	5	625	68.6	5.78	1.00067	1.01933	0.966667	1.043	0.987667	0.996	1.04231	0.968934	1.03034
Nitab4.5_0002614g0030.1	1025043952	XP_016445881.1	exportin-2-like [Nicotiana tabacum]	14.1538	3	975	109.5	5.77	0.984667	1.003	0.939333	1.04933	1.01233	1.06133	1.06567	1.00931	1.12988
Nitab4.5_0007877g0010.1	1025191870	XP_016475356.1	4-coumarate--CoA ligase-like 7 [Nicotiana tabacum]	3.34572	2	538	59	8.76	0.985	1.00333	0.982	0.981	1.003	1.03967	0.995939	0.999668	1.05872
Nitab4.5_0007838g0010.1	1025202252	XP_016477376.1	60S ribosomal protein L13a-4-like [Nicotiana tabacum]	48.5437	1	206	23.5	10.51	0.878333	0.894667	0.980333	1.13233	1.12267	0.977	1.28918	1.25484	0.9966
Nitab4.5_0006274g0020.1	13510020	CAC35420.1	unnamed protein product [Nicotiana tabacum]	18.7773	7	458	48.8	9.2	0.951	0.968667	0.989667	1.05467	1.04767	0.994333	1.10901	1.08156	1.00472
Nitab4.5_0000283g0220.1	1025226805	XP_016482294.1	5'-methylthioadenosine/S-adenosylhomocysteine nucleosidase 2-like [Nicotiana tabacum]	13.4328	3	268	28.1	4.83	1.16667	1.18833	1.125	0.957333	0.770667	0.832667	0.820571	0.648527	0.740148
Nitab4.5_0003952g0030.1	1025239435	XP_016486221.1	mitochondrial import receptor subunit TOM40-1-like [Nicotiana tabacum]	29.7125	3	313	34.6	7.84	0.969333	0.987333	0.949	1.08067	1.007	1.01867	1.11486	1.01992	1.07341
Nitab4.5_0002311g0120.1	1025018253	XP_016442025.1	uncharacterized protein LOC107767507 [Nicotiana tabacum]	25.4237	4	177	19.6	6.54	1.15233	1.17367	1.19967	0.781	0.839667	0.823667	0.677755	0.715422	0.68658
Nitab4.5_0002096g0040.1	1025415283	XP_016440616.1	amidophosphoribosyltransferase, chloroplastic-like [Nicotiana tabacum]	16.0558	7	573	62	6.2	0.902667	0.919333	0.944333	1.11867	1.05133	1.048	1.23929	1.14358	1.10978
Nitab4.5_0000348g0180.1	1025166758	XP_016470143.1	transcription factor 25-like [Nicotiana tabacum]	3.01109	2	631	72.3	5.97	0.997667	1.016	0.967667	1.01133	1.02267	0.959333	1.0137	1.00656	0.991388
Nitab4.5_0002093g0110.1	1025189953	XP_016474931.1	histidine-containing phosphotransfer protein 1-like [Nicotiana tabacum]	11.2583	2	151	17.2	4.7	0.907333	0.924	0.885	1.06933	1.09233	1.139	1.17855	1.18218	1.28701
Nitab4.5_0000918g0030.1	6919958	O80361.1	RecName: Full=50S ribosomal protein L4, chloroplastic; AltName: Full=CL4; AltName: Full=R-protein L4; Flags: Precursor	10.9929	1	282	31.2	6.65	0.982667	1.00067	1.095	0.868	0.926333	1.103	0.883311	0.925716	1.00731
Nitab4.5_0014883g0010.1	1027854742	NP_001312387.1	biotin carboxyl carrier protein of acetyl-CoA carboxylase 1, chloroplastic-like [Nicotiana tabacum]	9.15493	2	284	30	8.32	1.07367	1.09333	1.05067	0.967	0.916667	0.912333	0.900652	0.838415	0.868338
Nitab4.5_0012323g0010.1	1025008079	XP_016451672.1	putative late blight resistance protein homolog R1A-10 [Nicotiana tabacum]	4.6538	1	881	101.1	4.97	0.985667	1.00367	0.882667	1.08867	0.982	1.10167	1.1045	0.978412	1.24811
Nitab4.5_0008355g0030.1	1025034984	XP_016443649.1	eukaryotic translation initiation factor 2 subunit gamma-like [Nicotiana tabacum]	42.0259	1	464	50.6	8.51	0.968667	0.986333	0.984	1.022	0.997	1.03633	1.05506	1.01081	1.05318
Nitab4.5_0004340g0040.1	60496579	CAI61720.1	unnamed protein product [Nicotiana tabacum]	22.2222	2	198	21.7	9.32	1.04233	1.06133	1.02633	0.970333	0.975667	0.916	0.930924	0.919284	0.892498
Nitab4.5_0000443g0070.1	11878280	AAG40879.1	phosphoribosylaminoimidazolecarboxamide formyltransferase/IMP cyclohydrolase [Nicotiana tabacum]	23.5294	12	612	66.4	7.12	0.879333	0.895333	0.877	1.131	1.15667	1.072	1.2862	1.29188	1.22235
Nitab4.5_0005605g0020.1	1025147876	XP_016467523.1	peroxidase 16-like [Nicotiana tabacum]	20.4142	4	338	37.1	8.79	1.046	1.065	1.05433	0.964333	0.954667	0.912333	0.921925	0.896401	0.865318
Nitab4.5_0000084g0260.1	1025224883	XP_016483120.1	BAHD acyltransferase DCR [Nicotiana tabacum]	6.19469	3	452	50	5.43	1.21133	1.23333	0.932667	0.908	0.930667	0.822	0.749587	0.754595	0.881344
Nitab4.5_0006237g0030.1	1025406348	XP_016438358.1	magnesium-chelatase subunit ChlI, chloroplastic isoform X1 [Nicotiana tabacum]	18.5446	6	426	46.4	6.37	0.974	0.991667	0.881667	1.046	1.056	1.06367	1.07392	1.06487	1.20643
Nitab4.5_0000099g0080.1	1025250516	XP_016488944.1	peroxidase 12-like [Nicotiana tabacum]	59.6591	2	352	38.7	8.1	0.717333	0.730333	0.914	1.21233	1.059	1.332	1.69006	1.45002	1.45733
Nitab4.5_0006824g0050.1	23558747	CAC84142.3	14-3-3 protein [Nicotiana tabacum]	52.3256	3	258	29	4.78	1.23467	1.257	1.24	0.776	0.735333	0.861667	0.62851	0.584991	0.694892
Nitab4.5_0003195g0030.1	1025280447	XP_016496504.1	external alternative NAD(P)H-ubiquinone oxidoreductase B1, mitochondrial [Nicotiana tabacum]	28.7695	2	577	64.9	6.3	0.867333	0.883	0.847333	1.174	1.16567	1.06433	1.35357	1.32012	1.2561
Nitab4.5_0000611g0110.1	1025178302	XP_016472110.1	photosystem I reaction center subunit V, chloroplastic-like [Nicotiana tabacum]	17.0068	2	147	16.2	9.26	1.21933	1.24133	1.13167	0.802667	0.814333	0.793333	0.658283	0.656015	0.701031
Nitab4.5_0001435g0050.1	1025356886	XP_016511696.1	isopentenyl-diphosphate Delta-isomerase I-like [Nicotiana tabacum]	10	1	290	33.2	6.37	0.794667	0.809	0.892	1.08667	1.116	1.38667	1.36745	1.37948	1.55456
Nitab4.5_0003393g0050.1	1025052927	XP_016448046.1	12-oxophytodienoate reductase 3 [Nicotiana tabacum]	28.7879	5	396	43.7	8.13	0.928667	0.945333	0.851333	1.054	1.06433	1.15933	1.13496	1.12588	1.36179
Nitab4.5_0000659g0130.1	223593	090172A	carboxylase/oxygenase,RBP	55.2846	1	123	14.5	5.07	1.22733	1.24933	1.035	0.765333	0.844667	0.888667	0.623574	0.676094	0.858615
Nitab4.5_0000332g0050.1	1025256777	XP_016490070.1	early nodulin-like protein 2 [Nicotiana tabacum]	14.2145	3	401	39	7.88	1.023	1.04133	0.990667	0.980667	1.033	0.915667	0.958618	0.991997	0.924293
Nitab4.5_0006433g0010.1	1027852710	NP_001312320.1	histone H1-like [Nicotiana tabacum]	18.0851	1	282	30	10.59	1.00533	1.02333	1.075	0.929667	1.06167	0.885667	0.924735	1.03746	0.823876
Nitab4.5_0000846g0060.1	1025318668	XP_016510215.1	probable aquaporin PIP1-5 [Nicotiana tabacum]	15.0877	1	285	30.6	8.84	1.32233	1.346	1.36033	0.674	0.673333	0.654333	0.509705	0.500248	0.48101
Nitab4.5_0011126g0010.1	1025077295	XP_016453620.1	multiple organellar RNA editing factor 2, chloroplastic-like [Nicotiana tabacum]	15.9664	3	238	27	8.98	0.913	0.929333	0.940333	1.07833	1.075	1.05467	1.18109	1.15674	1.12159
Nitab4.5_0003858g0090.1	1025403309	XP_016437601.1	serine/arginine-rich splicing factor SC35-like [Nicotiana tabacum]	7.90514	2	253	30	10.84	0.880667	0.896333	0.876	1.15367	1.119	1.04867	1.30999	1.24842	1.19711
Nitab4.5_0002408g0010.1	1025284134	XP_016495729.1	E3 ubiquitin-protein ligase KEG-like [Nicotiana tabacum]	2.53731	2	670	74.6	7.84	0.938	0.954667	1.02533	1.15667	0.977667	0.983	1.23312	1.02409	0.958713
Nitab4.5_0000044g0230.1	1025356656	XP_016511638.1	putative germin-like protein 2-1 [Nicotiana tabacum]	8.37004	1	227	24.7	6.07	0.957333	0.974333	0.999667	1.00933	1.071	0.977	1.05432	1.09921	0.977326
Nitab4.5_0002224g0110.1	1025037152	XP_016444188.1	mucin-2-like [Nicotiana tabacum]	1.24069	1	806	86.7	8.63	1.22067	1.24233	1.16167	0.797333	0.835667	0.777	0.653195	0.672659	0.668867
Nitab4.5_0004567g0060.1	1025024263	XP_016442298.1	fructose-bisphosphate aldolase cytoplasmic isozyme-like [Nicotiana tabacum]	51.9553	2	358	38.5	7.66	0.978667	0.996	0.935333	1.033	0.998333	1.07933	1.05552	1.00234	1.15396
Nitab4.5_0001677g0050.1	1025242840	XP_016487070.1	acetolactate synthase small subunit 1, chloroplastic-like [Nicotiana tabacum]	17.6955	1	486	52.6	8.54	0.886333	0.902	0.889333	1.15	1.12833	1.00733	1.29748	1.25092	1.13268
Nitab4.5_0007510g0010.1	1025393204	XP_016435733.1	ATP synthase subunit d, mitochondrial-like [Nicotiana tabacum]	55.3571	2	168	19.8	5.4	0.736667	0.749667	0.73	1.21033	1.15033	1.48267	1.64299	1.53446	2.03105
Nitab4.5_0005559g0050.1	1025340875	XP_016508196.1	DEAD-box ATP-dependent RNA helicase 38-like [Nicotiana tabacum]	37.5502	1	498	55.2	5.86	1.077	1.096	1.05767	0.975	0.893	0.897667	0.905292	0.814781	0.848724
Nitab4.5_0009062g0010.1	20020	CAA4226.1	ribosomal protein L12-1a [Nicotiana tabacum]	20.4188	4	191	20.3	6.81	1.117	1.13667	0.981667	0.903333	0.931333	1.041	0.808714	0.819355	1.06044
Nitab4.5_0004195g0060.1	1025039319	XP_016444723.1	serine/threonine protein phosphatase 2A 57 kDa regulatory subunit B' beta isoform-like isoform X1 [Nicotiana tabacum]	9.46746	3	507	58.5	8.54	1.04233	1.06067	1.06167	0.965667	0.958	0.913333	0.926447	0.903206	0.860283
Nitab4.5_0005387g0010.1	1025257396	XP_016490226.1	uncharacterized protein LOC107810021 [Nicotiana tabacum]	4.20616	7	1688	182.8	4.65	0.892333	0.908	0.990667	1.10367	1.062	1.02033	1.23683	1.1696	1.02995
Nitab4.5_0000201g0300.1	1025057560	XP_016448705.1	uncharacterized protein LOC107773794 [Nicotiana tabacum]	29.2437	15	595	65.6	8.65	0.761	0.774333	0.784667	1.20733	1.241	1.22367	1.58651	1.60267	1.55947
Nitab4.5_0000987g0050.1	1025053273	XP_016448136.1	delta-1-pyrroline-5-carboxylate synthase-like isoform X1 [Nicotiana tabacum]	30.4288	3	723	78	6.13	1.028	1.046	0.968333	0.986333	0.997	0.976667	0.959468	0.953155	1.00861
Nitab4.5_0003512g0020.1	1025084800	XP_016455468.1	uncharacterized protein LOC107779534 [Nicotiana tabacum]	30.1075	7	372	41	8.25	1.23767	1.25933	1.17833	0.831667	0.749	0.728667	0.671963	0.594759	0.618388
Nitab4.5_0009380g0010.1	1025359698	XP_016512385.1	NHP2-like protein 1 [Nicotiana tabacum]	35.9375	4	128	13.9	7.18	0.725	0.737667	0.771333	1.174	1.13633	1.5	1.61931	1.54044	1.94468
Nitab4.5_0001048g0010.1	1025286633	XP_016496376.1	ERBB-3 BINDING PROTEIN 1 [Nicotiana tabacum]	39.0181	3	387	42.7	6.7	1.01133	1.029	1.04933	1.005	0.979333	0.931333	0.993738	0.951733	0.887548
Nitab4.5_0000530g0010.1	1025138911	XP_016466018.1	zinc finger BED domain-containing protein DAYSLEEPER-like [Nicotiana tabacum]	9.89975	3	798	90.4	5.63	0.955333	0.972	0.913667	1.09167	1.073	1.015	1.14271	1.10391	1.11091
Nitab4.5_0006689g0030.1	148299083	ABQ58079.1	subtilisin-like protease [Nicotiana tabacum]	20.4427	2	768	81.1	7.01	0.764333	0.777667	0.855667	1.11767	1.2	1.26833	1.46228	1.54308	1.48228
Nitab4.5_0004916g0030.1	1025108377	XP_016460839.1	calcium-transporting ATPase 9, plasma membrane-type-like [Nicotiana tabacum]	4.84694	1	392	43.7	8.78	1.09333	1.11233	1.07567	0.932333	0.921667	0.856	0.852744	0.828589	0.795786
Nitab4.5_0001942g0140.1	1025365648	XP_016438507.1	L-arabinokinase-like [Nicotiana tabacum]	15.9229	5	986	108.1	6.73	1.24733	1.269	1.29867	0.781	0.729667	0.695	0.626136	0.574993	0.535164
Nitab4.5_0000021g0330.1	1025213039	XP_016480081.1	uncharacterized protein LOC107801289 [Nicotiana tabacum]	14.3885	3	278	29.1	9.51	1.11433	1.13367	1.00533	0.954333	0.943	0.861667	0.856416	0.831814	0.857095
Nitab4.5_0001081g0010.1	1025065190	XP_016450603.1	pectin acetylesterase 12-like [Nicotiana tabacum]	34.192	2	427	46.8	6.81	1.23367	1.255	1.28633	0.751333	0.716667	0.726667	0.609025	0.571049	0.564913
Nitab4.5_0000839g0100.1	1025224112	XP_016482918.1	DNA-directed RNA polymerase II subunit RPB7 [Nicotiana tabacum]	11.8644	2	177	19.6	6.68	0.925667	0.941667	0.977	1.04233	1.04933	1.075	1.12604	1.11434	1.10031
Nitab4.5_0018347g0010.1	1027852143	NP_001311864.1	ferredoxin--nitrite reductase, chloroplastic-like [Nicotiana tabacum]	32.0273	2	587	65.8	7.28	1.025	1.04267	0.932667	1.07733	0.961333	0.984	1.05106	0.921995	1.05504
Nitab4.5_0002055g0170.1	1025352442	XP_016510574.1	probable methyltransferase PMT14 [Nicotiana tabacum]	8.9141	1	617	70.3	7.71	0.716	0.728333	0.781	1.07267	1.36233	1.24467	1.49814	1.87048	1.59368
Nitab4.5_0000613g0050.1	1025251833	XP_016489276.1	NADH--cytochrome b5 reductase 1-like [Nicotiana tabacum]	19.4245	2	278	31	8.13	0.910333	0.926	0.946	1.038	1.02133	1.15267	1.14024	1.10295	1.21846
Nitab4.5_0013500g0020.1	1025359887	XP_016512429.1	nucleoside diphosphate kinase 2, chloroplastic-like [Nicotiana tabacum]	17.3729	4	236	26	8.27	1.05433	1.07233	0.979667	1.00933	1.00533	0.911333	0.957319	0.937519	0.930248
Nitab4.5_0000147g0060.1	1025322143	XP_016504102.1	serine carboxypeptidase-like 27 [Nicotiana tabacum]	17.7632	6	456	52	6.84	0.978667	0.995333	1.107	0.974	0.979333	0.963667	0.995232	0.983925	0.870521
Nitab4.5_0005574g0050.1	1025229905	XP_016483838.1	calmodulin-binding protein 60 B-like [Nicotiana tabacum]	11.7555	3	638	71.5	6.3	0.979333	0.996	1.081	1.02733	0.990667	0.927	1.04901	0.994645	0.857539
Nitab4.5_0001102g0080.1	1025210067	XP_016479330.1	spermatogenesis-associated protein 20-like isoform X1 [Nicotiana tabacum]	8.38253	6	847	94.6	6.61	0.881667	0.896667	0.795	1.196	1.142	1.12233	1.35652	1.27361	1.41174
Nitab4.5_0000187g0240.1	1025297405	XP_016499057.1	glutathione reductase, chloroplastic isoform X2 [Nicotiana tabacum]	27.4686	1	557	60.1	8	0.992333	1.009	0.951667	1.05533	1.03267	0.956	1.06349	1.02346	1.00455
Nitab4.5_0006815g0020.1	1025178863	XP_016472253.1	26S proteasome non-ATPase regulatory subunit 2 homolog A-like [Nicotiana tabacum]	20.7127	1	898	98.1	5.19	0.993	1.00967	0.948333	1.02333	1.01933	1.04167	1.03055	1.00957	1.09842
Nitab4.5_0001937g0010.1	1025385596	XP_016433823.1	linoleate 9S-lipoxygenase 6 [Nicotiana tabacum]	35.0755	19	861	97.1	5.81	0.536333	0.545333	0.544	1.34767	1.51067	1.516	2.51274	2.77017	2.78676
Nitab4.5_0001986g0050.1	1027856807	NP_001312520.1	translation initiation factor IF-2-like [Nicotiana tabacum]	11.7216	3	546	57.2	10.32	0.954333	0.970333	1.13033	1.051	0.999333	0.870667	1.10129	1.02989	0.770274
Nitab4.5_0000786g0180.1	219911982	CAX03838.1	unnamed protein product [Nicotiana tabacum]	49.6154	6	260	29.3	4.84	1.09533	1.11367	1.122	0.892667	0.860667	1.00267	0.814973	0.772823	0.893642
Nitab4.5_0009967g0020.1	1025263553	XP_016491746.1	oxygen-evolving enhancer protein 1, chloroplastic-like [Nicotiana tabacum]	45.0882	3	397	43	9.01	1.175	1.19467	1.08633	0.834	0.89	0.850333	0.709787	0.744978	0.782755
Nitab4.5_0000030g0220.1	1025127319	XP_016464154.1	acyl-CoA-binding protein [Nicotiana tabacum]	25.8427	2	89	10.1	5.54	0.996	1.01267	1.02567	0.945667	0.84	1.27633	0.949465	0.829493	1.24439
Nitab4.5_0007405g0010.1	1025246621	XP_016488000.1	caffeic acid 3-O-methyltransferase-like [Nicotiana tabacum]	23.2044	2	362	40	5.44	0.797333	0.810667	0.879667	1.10167	1.095	1.32233	1.38169	1.35074	1.50322
Nitab4.5_0002993g0060.1	1025370476	XP_016514573.1	brefeldin A-inhibited guanine nucleotide-exchange protein 2-like [Nicotiana tabacum]	11.0674	21	1780	198.7	5.69	0.937667	0.953333	0.927667	1.05	1.082	1.06	1.1198	1.13497	1.14265
Nitab4.5_0001681g0070.1	1025400105	XP_016436810.1	translation initiation factor eIF-2B subunit beta-like [Nicotiana tabacum]	8.64486	4	428	46.3	6.62	0.938333	0.954	0.896	1.07267	1.098	1.06	1.14316	1.15094	1.18304
Nitab4.5_0000425g0230.1	1025179581	XP_016472435.1	latex serine proteinase inhibitor-like [Nicotiana tabacum]	38.3178	3	214	23.6	8.41	0.399667	0.406333	0.402333	1.53333	1.50667	1.749	3.83653	3.70796	4.34714
Nitab4.5_0000044g0560.1	1025205727	XP_016478262.1	probable plastid-lipid-associated protein 6, chloroplastic [Nicotiana tabacum]	32.2464	2	276	30	8.53	0.799667	0.813	0.779333	1.25233	1.27033	1.10767	1.56607	1.56253	1.4213
Nitab4.5_0004423g0010.1	1025325488	XP_016504924.1	miraculin-like [Nicotiana tabacum]	21.5247	4	223	24.9	6.54	0.500333	0.508667	0.546333	0.916	1.288	2.24533	1.83078	2.53211	4.10982
Nitab4.5_0002315g0010.1	1025178535	XP_016472170.1	two-component response regulator ORR24-like [Nicotiana tabacum]	2.16138	2	694	75.7	6.42	0.764667	0.777333	0.865	1.15933	1.48533	0.939	1.51613	1.91081	1.08555
Nitab4.5_0001658g0030.1	1025086498	XP_016455893.1	alpha-mannosidase isoform X1 [Nicotiana tabacum]	5.96421	4	1006	112.9	6.25	0.907333	0.922333	0.967	1.04667	1.08067	1.02567	1.15356	1.17167	1.06067
Nitab4.5_0000030g0360.1	1025215419	XP_016480691.1	alpha-glucosidase 2-like, partial [Nicotiana tabacum]	5.42725	1	866	97	6.51	0.867333	0.881667	0.843333	1.21867	1.14	1.05333	1.40507	1.29301	1.24901
Nitab4.5_0001463g0010.1	1025216298	XP_016480922.1	patellin-3-like [Nicotiana tabacum]	39.7188	7	569	63.9	4.89	1.27467	1.29567	1.273	0.742667	0.73	0.668667	0.582636	0.563417	0.525268
Nitab4.5_0001771g0120.1	1025082484	XP_016454904.1	photosynthetic NDH subunit of lumenal location 5, chloroplastic-like [Nicotiana tabacum]	39.5161	4	248	26.5	9.13	0.992333	1.00867	0.989	1.03533	1.02167	0.953	1.04333	1.01289	0.9636
Nitab4.5_0000142g0170.1	1025140609	XP_016466308.1	NADH dehydrogenase [ubiquinone] iron-sulfur protein 4, mitochondrial-like [Nicotiana tabacum]	30.7692	5	156	17.5	9.73	0.852	0.866	0.883667	1.173	1.116	1.093	1.37676	1.28868	1.23689
Nitab4.5_0000171g0380.1	1025346514	XP_016509593.1	exocyst complex component SEC10-like, partial [Nicotiana tabacum]	18.1818	12	605	66	6.29	1.03633	1.05333	0.978333	0.991	0.982333	0.982333	0.956256	0.932595	1.00409
Nitab4.5_0000083g0110.1	1025350711	XP_016436054.1	basic leucine zipper and W2 domain-containing protein 2-like [Nicotiana tabacum]	10.219	1	411	47	5.53	0.854667	0.868667	0.809667	1.15733	1.09767	1.227	1.35413	1.26362	1.51544
Nitab4.5_0003393g0050.1	1027859219	NP_001312273.1	12-oxophytodienoate reductase 3-like [Nicotiana tabacum]	24.557	3	395	43.4	7.09	0.958333	0.974	0.867667	0.972333	1.09967	1.15367	1.01461	1.12902	1.32962
Nitab4.5_0001179g0030.1	1025086233	XP_016455828.1	serine hydroxymethyltransferase 3, chloroplastic-like [Nicotiana tabacum]	18.1474	2	529	57.3	7.46	0.898	0.912667	0.879667	1.17033	1.09167	1.07367	1.30327	1.19613	1.22054
Nitab4.5_0002218g0050.1	1025030830	XP_016491076.1	uncharacterized protein C167.05-like [Nicotiana tabacum]	48.7654	6	162	17.8	6.9	1.063	1.08033	1.075	0.935333	0.907333	0.999333	0.8799	0.839864	0.929612
Nitab4.5_0010954g0020.1	594191567	AHL84162.1	spermidine synthase [Nicotiana tabacum]	28.6957	1	345	38	5.12	0.676	0.687	0.708	1.212	1.301	1.43467	1.7929	1.89374	2.02637
Nitab4.5_0005909g0030.1	1025055878	XP_016462633.1	60S ribosomal protein L11-1-like [Nicotiana tabacum]	32.5967	6	181	20.8	9.92	0.901333	0.916	0.906333	1.108	1.08	1.08967	1.22929	1.17904	1.20228
Nitab4.5_0000844g0060.1	1025166148	XP_016470041.1	TMV resistance protein N-like [Nicotiana tabacum]	11.3893	7	1238	139.6	7.4	0.881333	0.895667	0.891333	1.18267	1.12567	1.025	1.34191	1.25679	1.14996
Nitab4.5_0002214g0090.1	1025408131	XP_016438830.1	dihydrolipoyllysine-residue acetyltransferase component 4 of pyruvate dehydrogenase complex, chloroplastic-like [Nicotiana tabacum]	27.5269	8	465	48.7	8.78	1.04567	1.06267	0.981	0.995667	0.972333	0.967333	0.952184	0.914994	0.986069
Nitab4.5_0009269g0010.1	1025264927	XP_016492100.1	glucose-6-phosphate isomerase, cytosolic isoform X1 [Nicotiana tabacum]	29.3403	2	576	63.6	6.89	0.984667	1.00067	0.981	1.03433	1.00667	0.992667	1.05044	1.006	1.01189
Nitab4.5_0000131g0340.1	1025059935	XP_016449305.1	AP-4 complex subunit mu [Nicotiana tabacum]	26.1062	1	452	50.6	7.06	0.985333	1.00133	1.03133	1.011	0.982333	0.975667	1.02605	0.981025	0.946025
Nitab4.5_0006854g0060.1	1025365029	XP_016513735.1	fatty acid amide hydrolase-like [Nicotiana tabacum]	7.88955	0	507	55.6	6.34	0.945	0.960333	0.924333	1.041	1.082	1.048	1.10159	1.12669	1.13379
Nitab4.5_0002450g0030.1	1025044604	XP_016446043.1	ATP-dependent Clp protease ATP-binding subunit ClpA homolog CD4B, chloroplastic-like [Nicotiana tabacum]	32.7194	26	923	102.3	6.46	0.927667	0.942667	0.826333	1.09433	1.07133	1.147	1.17966	1.13649	1.38806
Nitab4.5_0003983g0050.1	1025326946	XP_016505278.1	elongation factor G-2, chloroplastic [Nicotiana tabacum]	17.7296	11	784	86	5.68	1.07367	1.091	0.958667	0.945333	0.986	0.937667	0.880472	0.903758	0.978095
Nitab4.5_0008321g0040.1	1046761013	NP_001311962.1	oxygen-evolving enhancer protein 2-1, chloroplastic-like [Nicotiana tabacum]	40.2985	2	268	28.6	7.84	1.198	1.21733	1.115	0.746333	0.834667	0.912667	0.622983	0.685652	0.818535
Nitab4.5_0000015g0170.1	1025079055	XP_016454052.1	RNA-binding protein 2-like isoform X1 [Nicotiana tabacum]	34.4828	6	232	25.3	8.43	0.930667	0.945667	0.850333	1.085	1.091	1.14267	1.16583	1.15368	1.34379
Nitab4.5_0008037g0020.1	1025276021	XP_016494243.1	quinolinate synthase, chloroplastic-like [Nicotiana tabacum]	17.8918	5	721	78.3	6.06	0.457667	0.465	0.459	1.80033	1.31467	1.50033	3.93372	2.82724	3.2687
Nitab4.5_0003223g0020.1	1025297517	XP_016499084.1	keratin, type II cytoskeletal 1-like [Nicotiana tabacum]	22.1311	2	122	12.4	9.54	0.877	0.891	0.69	0.902	1.50567	1.18567	1.02851	1.68986	1.71836
Nitab4.5_0001198g0100.1	1025401355	XP_016437135.1	isoleucine--tRNA ligase, cytoplasmic-like, partial [Nicotiana tabacum]	19.4529	1	658	75.4	6.32	1.07033	1.08733	1.08267	0.924	0.903	0.898667	0.863282	0.830472	0.830049
Nitab4.5_0001780g0130.1	1025039939	XP_016444886.1	monocopper oxidase-like protein SKS1 [Nicotiana tabacum]	16.129	2	589	65.7	8.1	1.02933	1.04567	1.21533	0.885	0.902667	0.887333	0.85978	0.863245	0.730115
Nitab4.5_0019028g0010.1	1025235682	XP_016485295.1	peptide methionine sulfoxide reductase A1-like [Nicotiana tabacum]	34.2412	5	257	28.8	8.21	1.11567	1.13333	1.126	0.894667	0.909667	0.849	0.801912	0.802647	0.753996
Nitab4.5_0000026g0320.1	1025187533	XP_016474363.1	5-formyltetrahydrofolate cyclo-ligase, mitochondrial-like [Nicotiana tabacum]	6.47249	2	309	34.8	9.38	0.908667	0.923	0.927667	1.01	1.047	1.218	1.11152	1.13434	1.31297
Nitab4.5_0005582g0030.1	1025067873	XP_016451278.1	annexin D4-like [Nicotiana tabacum]	23.9617	9	313	36.2	6.4	0.953	0.968	0.912	0.954333	1.08433	1.18533	1.0014	1.12018	1.29971
Nitab4.5_0001223g0020.1	1025017623	XP_016441872.1	suberization-associated anionic peroxidase-like [Nicotiana tabacum]	25.6983	4	358	38.3	5.66	0.466	0.473333	0.831667	1.11	1.04333	2.07933	2.38197	2.20423	2.5002
Nitab4.5_0014603g0010.1	1025218404	XP_016481473.1	40S ribosomal protein S5-like [Nicotiana tabacum]	39.0476	1	210	23.4	9.45	0.892333	0.906333	0.907	1.07733	1.07267	1.16533	1.20732	1.18352	1.28482
Nitab4.5_0001309g0100.1	1025183055	XP_016473331.1	chaperone protein dnaJ 10-like isoform X1 [Nicotiana tabacum]	17.2152	3	395	44.1	5.66	1.10567	1.123	1.06567	0.910667	0.91	0.914333	0.823636	0.810329	0.857992
Nitab4.5_0009649g0010.1	1025285807	XP_016496152.1	uncharacterized protein LOC107815150 [Nicotiana tabacum]	9.42408	2	382	42.7	6.55	1.09233	1.10933	1.17033	0.942667	0.876	0.84	0.862984	0.789663	0.717744
Nitab4.5_0001463g0010.1	1025090811	XP_016456957.1	patellin-3-like [Nicotiana tabacum]	32.9094	7	629	69.8	4.72	1.114	1.13133	1.066	0.958	0.930333	0.832667	0.859964	0.822334	0.781113
Nitab4.5_0006996g0010.1	1025363881	XP_016513434.1	60S ribosomal protein L10a-1-like [Nicotiana tabacum]	42.1296	1	216	24.7	9.77	0.901667	0.915667	0.756667	1.12667	1.11833	1.205	1.24954	1.22133	1.59251
Nitab4.5_0009329g0030.1	1025170953	XP_016470852.1	phosphatidylinositol 3,4,5-trisphosphate 3-phosphatase and protein-tyrosine-phosphatase PTEN2A-like [Nicotiana tabacum]	21.2662	1	616	67.2	5.86	1.09667	1.11367	1.235	0.869333	0.875	0.764333	0.792705	0.785693	0.618893
Nitab4.5_0004063g0060.1	1025035161	XP_016443697.1	protein QUIRKY-like [Nicotiana tabacum]	15.5039	2	774	89	9.13	1.01267	1.02833	1.04533	1.01067	0.979667	0.923667	0.998025	0.952674	0.88361
Nitab4.5_0000692g0070.1	1025053650	XP_016448228.1	heterogeneous nuclear ribonucleoprotein R [Nicotiana tabacum]	17.9167	8	480	52.4	5.05	0.949333	0.964	1.02367	1.029	1.04467	0.98	1.08392	1.08368	0.957343
Nitab4.5_0012182g0010.1	1025072528	XP_016452411.1	protein FLC EXPRESSOR-like [Nicotiana tabacum]	6.81818	2	308	34.6	6.62	0.954333	0.969	0.855	1.08167	1.158	1.04167	1.13343	1.19505	1.21832
Nitab4.5_0003419g0070.1	1025357716	XP_016511908.1	granule-bound starch synthase 1, chloroplastic/amyloplastic-like [Nicotiana tabacum]	35.5049	0	614	67.2	7.01	0.435	0.441667	0.431333	1.821	1.68433	1.18667	4.18621	3.81358	2.75116
Nitab4.5_0000956g0060.1	1025105862	XP_016460242.1	dirigent protein 22-like [Nicotiana tabacum]	13.9175	3	194	21	9	0.784	0.796	0.976333	0.972333	1.13933	1.32233	1.24022	1.43132	1.35439
Nitab4.5_0000779g0060.1	1025096870	XP_016465554.1	uncharacterized protein At2g39795, mitochondrial-like [Nicotiana tabacum]	9.72763	1	257	29.1	5.03	0.851333	0.864333	0.788333	1.23867	1.16367	1.122	1.45497	1.34632	1.42326
Nitab4.5_0002809g0070.1	1025170700	XP_016470808.1	putative GDP-L-fucose synthase 2 [Nicotiana tabacum]	15.016	1	313	34.7	6.96	1.09467	1.11133	1.046	0.886333	0.925667	0.976333	0.809683	0.832933	0.933397
Nitab4.5_0011804g0010.1	1025081466	XP_016454642.1	aconitate hydratase, cytoplasmic-like [Nicotiana tabacum]	33.5693	6	989	108	7.08	0.967667	0.982333	1.04633	1.00667	0.962333	1.02133	1.0403	0.97964	0.976107
Nitab4.5_0000073g0160.1	12229948	Q9XG77.1	RecName: Full=Proteasome subunit alpha type-6; AltName: Full=20S proteasome alpha subunit A; AltName: Full=20S proteasome subunit alpha-1	63.0081	16	246	27.3	6.32	0.969667	0.984333	0.964667	1.017	1.019	1.05567	1.04881	1.03522	1.09433
Nitab4.5_0010600g0010.1	1025365048	XP_016513741.1	golgin candidate 5-like [Nicotiana tabacum]	8.43602	3	1055	118.8	4.86	1.015	1.03033	0.911333	0.976	0.99	1.07167	0.961576	0.960854	1.17593
Nitab4.5_0002435g0060.1	1025265971	XP_016492347.1	NADH dehydrogenase [ubiquinone] 1 alpha subcomplex subunit 9, mitochondrial [Nicotiana tabacum]	25.6927	4	397	43.5	8.88	0.929333	0.943333	0.902	1.11233	1.09867	1.022	1.19692	1.16466	1.13304
Nitab4.5_0004278g0020.1	1025120123	XP_016462986.1	probable methyltransferase PMT26 [Nicotiana tabacum]	7.0632	3	807	90.1	5.29	0.798	0.81	0.873667	1.08333	1.19833	1.225	1.35756	1.47942	1.40214
Nitab4.5_0009872g0010.1	1025359177	XP_016512266.1	kirola-like [Nicotiana tabacum]	35.6164	4	146	16.6	6.52	0.643333	0.653	0.628667	1.33933	1.38367	1.36	2.08187	2.11894	2.16331
Nitab4.5_0010730g0030.1	1025130620	XP_016464676.1	tubulin-folding cofactor D-like [Nicotiana tabacum]	7.77161	9	1261	140.3	6.1	0.999333	1.01433	0.905333	1.066	1.02033	1.00333	1.06671	1.00592	1.10825
Nitab4.5_0004864g0050.1	11806	CAA7149.1	ribosomal protein S16 (chloroplast) [Nicotiana tabacum]	32.9412	3	85	9.9	10.36	1.04433	1.06	0.971667	0.966	0.993333	0.986667	0.924992	0.937107	1.01544
Nitab4.5_0001658g0070.1	1025040993	XP_016445143.1	26S proteasome non-ATPase regulatory subunit 4 homolog [Nicotiana tabacum]	22.75	2	400	42.3	4.64	1.02367	1.039	0.968667	1.009	0.988	0.979667	0.985672	0.950914	1.01136
Nitab4.5_0000344g0130.1	1025061350	XP_016449654.1	proteasome subunit beta type-1-like isoform X1 [Nicotiana tabacum]	39.4619	1	223	24.5	6.33	1.04733	1.063	1.017	0.978333	1.00967	0.933333	0.934118	0.949828	0.917732
Nitab4.5_0009175g0010.1	1025172216	XP_016471063.1	transaldolase-like [Nicotiana tabacum]	8.31234	3	397	43.7	7.01	0.980667	0.995333	0.872	1.069	1.04533	1.071	1.09007	1.05023	1.22821
Nitab4.5_0004626g0010.1	1025339724	XP_016507904.1	probable carboxylesterase 18 [Nicotiana tabacum]	9.09091	3	352	39.5	8.57	0.893	0.906333	0.922667	1.118	1.01467	1.12367	1.25196	1.11953	1.21785
Nitab4.5_0000688g0100.1	1025363494	XP_016513336.1	60S ribosomal protein L31-like [Nicotiana tabacum]	12.5	1	120	13.9	9.95	1.14067	1.15767	1.17067	0.567	1.08033	0.896	0.497078	0.933199	0.765376
Nitab4.5_0009278g0010.1	1025274931	XP_016493980.1	cysteine proteinase inhibitor 6-like isoform X1 [Nicotiana tabacum]	43.7751	3	249	27.8	6.06	0.829	0.841333	0.808667	1.21033	1.15	1.18567	1.45999	1.36688	1.4662
Nitab4.5_0000402g0150.1	1025053399	XP_016448168.1	probable mannitol dehydrogenase [Nicotiana tabacum]	38.3333	11	360	38.8	6.64	0.829	0.841333	0.858667	1.24667	1.16167	1.069	1.50382	1.38074	1.24495
Nitab4.5_0000859g0220.1	1025217619	XP_016481264.1	vesicle-associated protein 1-2-like [Nicotiana tabacum]	23.176	4	233	25.8	7.27	0.966	0.980333	0.973	1.04033	1.04567	0.985333	1.07695	1.06664	1.01268
Nitab4.5_0002208g0110.1	1025093562	XP_016457661.1	cystathionine beta-lyase, chloroplastic-like isoform X1 [Nicotiana tabacum]	13.6842	6	475	51.7	6.74	0.922	0.935667	0.871333	1.13367	1.00167	1.12233	1.22957	1.07054	1.28806
Nitab4.5_0000628g0160.1	1025319941	XP_016503553.1	ras-related protein YPT3 [Nicotiana tabacum]	21.5596	2	218	24.1	5.72	1.01233	1.02733	1.01767	0.998667	0.986667	0.980333	0.9865	0.960415	0.963315
Nitab4.5_0000133g0050.1	1025367617	XP_016513849.1	photosystem II stability/assembly factor HCF136, chloroplastic-like [Nicotiana tabacum]	39.8496	12	399	43.3	7.47	1.30533	1.32467	1.20233	0.700333	0.743667	0.747	0.536517	0.561399	0.621292
Nitab4.5_0003894g0030.1	1025188701	XP_016474640.1	lon protease homolog 1, mitochondrial-like [Nicotiana tabacum]	11.0317	10	979	108.1	5.66	0.925333	0.939	0.898333	1.09	1.07	1.085	1.17795	1.13951	1.20779
Nitab4.5_0002340g0010.1	1025313627	XP_016502515.1	plastidial pyruvate kinase 2-like [Nicotiana tabacum]	16.5803	7	579	63.4	7.05	0.857667	0.870333	0.805667	1.13633	1.153	1.187	1.32491	1.32478	1.47331
Nitab4.5_0005515g0040.1	1025130861	XP_016464721.1	uncharacterized protein OsI_027940-like isoform X1 [Nicotiana tabacum]	20.524	1	229	24.4	4.54	0.948	0.962	0.977333	1.09567	1.031	0.999	1.15577	1.07173	1.02217
Nitab4.5_0002838g0120.1	1025209794	XP_016479254.1	40S ribosomal protein S15-like [Nicotiana tabacum]	27.6316	3	152	17.2	10.36	0.955333	0.969333	1.05933	0.892333	1.139	1.115	0.934054	1.17503	1.05255
Nitab4.5_0001997g0100.1	1025406831	XP_016438499.1	peptidyl-prolyl cis-trans isomerase NIMA-interacting 4-like [Nicotiana tabacum]	31.0345	4	145	15.1	9.51	1.09267	1.10867	1.16	0.841333	0.901667	0.857	0.769982	0.813289	0.738793
Nitab4.5_0003691g0080.1	1025321036	XP_016503820.1	14-3-3 protein 9 [Nicotiana tabacum]	48.2759	1	261	29.5	4.87	1.09333	1.10933	1.09267	0.882	0.876333	1.03233	0.806707	0.789964	0.944783
Nitab4.5_0001361g0220.1	295393565	ADG03638.1	RNA-binding glycine-rich protein [Nicotiana tabacum]	72.973	2	148	14.6	5.63	0.893	0.906	0.942	1.01033	1.00967	1.252	1.13139	1.11442	1.32909
Nitab4.5_0002531g0120.1	1025154285	XP_016468133.1	uncharacterized protein LOC107790693 [Nicotiana tabacum]	27.027	3	703	77.5	5.08	1.01533	1.03	1.02067	1.03633	0.985667	0.932	1.02068	0.956958	0.913129
Nitab4.5_0002056g0020.1	1025108967	XP_016460991.1	vesicle-associated membrane protein 722-like [Nicotiana tabacum]	27.9279	2	222	24.9	8.57	1.13167	1.148	1.08333	0.861333	0.905667	0.850333	0.761119	0.788908	0.784923
Nitab4.5_0000137g0200.1	1025400125	XP_016436815.1	mannosylglycoprotein endo-beta-mannosidase isoform X1 [Nicotiana tabacum]	9.59752	6	969	110.6	6.35	0.906	0.919	0.918667	1.10233	1.13533	1.02767	1.2167	1.2354	1.11865
Nitab4.5_0011006g0020.1	1025222445	XP_016482485.1	ERBB-3 BINDING PROTEIN 1-like [Nicotiana tabacum]	38.0711	2	394	43.4	6.33	1.04667	1.06167	1.08967	0.951	0.943333	0.908333	0.908599	0.88854	0.833588
Nitab4.5_0000688g0290.1	1025246302	XP_016487920.1	probable splicing factor 3A subunit 1 [Nicotiana tabacum]	13.9851	9	808	89.3	5.06	0.936	0.949333	0.998333	1.064	1.024	1.018	1.13675	1.07865	1.0197
Nitab4.5_0009206g0010.1	1025259359	XP_016490713.1	protein DETOXIFICATION 40-like [Nicotiana tabacum]	1.55945	1	513	56	6.77	1.00767	1.022	1.136	0.964333	0.954667	0.936333	0.956996	0.934116	0.824237
Nitab4.5_0001983g0040.1	1025213911	XP_016480307.1	alpha-galactosidase 1-like [Nicotiana tabacum]	38.5	3	400	44.7	5.74	1.197	1.214	1.273	0.793667	0.773667	0.714667	0.663047	0.637287	0.561404
Nitab4.5_0000022g0310.1	1027852096	NP_001311803.1	L-ascorbate peroxidase 2, cytosolic [Nicotiana tabacum]	54.8	0	250	27.4	5.67	0.851333	0.863333	0.884333	1.15867	1.093	1.16333	1.361	1.26602	1.31549
Nitab4.5_0002063g0040.1	1025200130	XP_016476858.1	eIF-2-alpha kinase activator GCN1 isoform X1 [Nicotiana tabacum]	20.3858	6	2644	288.1	7.31	0.949667	0.963	0.960667	1.04133	1.03733	1.03967	1.09653	1.07719	1.08223
Nitab4.5_0000116g0060.1	1025416394	XP_016441175.1	CTP synthase isoform X1 [Nicotiana tabacum]	10.6762	2	562	61.9	6.32	0.908333	0.921	0.932667	1.16567	1.08933	0.948	1.2833	1.18277	1.01644
Nitab4.5_0007666g0020.1	1025173837	XP_016471339.1	probable NAD(P)H dehydrogenase (quinone) FQR1-like 1 [Nicotiana tabacum]	41.3793	3	203	21.6	6.95	1.10333	1.11867	1.08567	0.902667	0.875	0.933333	0.818127	0.782181	0.859687
Nitab4.5_0000967g0050.1	1025029704	XP_016463525.1	ubiquitin-activating enzyme E1 1-like [Nicotiana tabacum]	24.2593	17	1080	120.1	5.24	0.912	0.924667	0.905333	1.053	1.07167	1.12733	1.15461	1.15898	1.24521
Nitab4.5_0003321g0070.1	1025235689	XP_016485296.1	protein mago nashi homolog [Nicotiana tabacum]	19.2053	3	151	17.8	5.88	0.987	1.00067	1.128	1.04	0.870333	1.01567	1.0537	0.869753	0.900414
Nitab4.5_0001495g0040.1	1025049932	XP_016447343.1	phytochrome-associated serine/threonine-protein phosphatase 3-like [Nicotiana tabacum]	17.1617	5	303	34.8	5.15	1.061	1.07567	1.00567	0.839	1.03	1.03133	0.790763	0.957546	1.02552
Nitab4.5_0010823g0010.1	1025350417	XP_016435280.1	probable sucrose-phosphate synthase isoform X1 [Nicotiana tabacum]	25.8065	23	1054	118.7	6.47	1.064	1.07867	0.970667	0.986667	0.973667	0.934333	0.927318	0.902658	0.962569
Nitab4.5_0001582g0070.1	1025299254	XP_016499525.1	histone deacetylase complex subunit SAP18-like [Nicotiana tabacum]	25.641	2	156	17.7	9.79	0.849333	0.861	0.807667	1.21433	1.16433	1.116	1.42975	1.3523	1.38176
Nitab4.5_0001146g0200.1	1025098079	XP_016468530.1	sorbitol dehydrogenase-like [Nicotiana tabacum]	26.4624	8	359	38.5	6.44	1.19033	1.20667	1.22533	0.815333	0.782333	0.78	0.684962	0.648343	0.636561
Nitab4.5_0005647g0010.1	1025058168	XP_016448855.1	cysteine-rich repeat secretory protein 3-like isoform X1 [Nicotiana tabacum]	11.9891	3	367	40.3	8.82	1.19833	1.21467	1.33933	0.78	0.756	0.747667	0.650904	0.622393	0.558238
Nitab4.5_0000588g0350.1	1025190017	XP_016474948.1	alcohol dehydrogenase-like 7 [Nicotiana tabacum]	11.7647	4	391	42.6	5.77	1.05167	1.066	1.05167	0.923667	0.961333	0.943667	0.878288	0.901814	0.897306
Nitab4.5_0000527g0050.1	1025164347	XP_016469761.1	ras-related protein RABD2a-like [Nicotiana tabacum]	46.798	1	203	22.6	5.27	0.931333	0.944	0.916	0.995333	1.05167	1.19167	1.06872	1.11405	1.30095
Nitab4.5_0004833g0040.1	1025135420	XP_016465464.1	blue copper protein-like [Nicotiana tabacum]	11.6809	1	351	35.4	8.85	0.669333	0.678333	0.859	1.15033	1.20367	1.42933	1.71863	1.77445	1.66395
Nitab4.5_0005769g0030.1	1025277027	XP_016494482.1	dihydrolipoyl dehydrogenase, mitochondrial [Nicotiana tabacum]	31.746	5	504	53.4	7.36	0.893667	0.905667	0.923	1.131	1.06233	1.06667	1.26557	1.17298	1.15565
Nitab4.5_0004131g0010.1	1025160697	XP_016469182.1	protein KAKU4-like [Nicotiana tabacum]	5.80524	3	534	57.9	5.95	0.923333	0.935667	1.011	1.035	1.037	1.05067	1.12094	1.1083	1.03924
Nitab4.5_0009844g0020.1	1025222179	XP_016482417.1	protein NUCLEAR FUSION DEFECTIVE 4-like [Nicotiana tabacum]	7.40741	2	351	38.5	8.53	1.198	1.214	1.28533	0.777333	0.771667	0.755333	0.648859	0.63564	0.587656
Nitab4.5_0000007g0010.1	1025238495	XP_016485987.1	glutamate--glyoxylate aminotransferase 2 [Nicotiana tabacum]	19.9584	9	481	53.5	7.37	1.126	1.141	0.964	0.918667	0.955667	0.913	0.815867	0.837569	0.947095
Nitab4.5_0003502g0050.1	1025104746	XP_016459960.1	60S ribosomal protein L13a-4-like [Nicotiana tabacum]	45.6311	0	206	23.5	10.54	0.902667	0.914667	0.865667	1.12833	1.14133	1.025	1.25	1.24781	1.18406
Nitab4.5_0006222g0020.1	1025105333	XP_016460112.1	7-deoxyloganetic acid glucosyltransferase-like [Nicotiana tabacum]	13.7405	4	524	59.8	7.03	0.630667	0.639	0.637333	1.32167	1.31167	1.47	2.09567	2.05269	2.30649
Nitab4.5_0000173g0290.1	1025104369	XP_016459860.1	serine carboxypeptidase-like 51 [Nicotiana tabacum]	7.34341	3	463	51.3	8.09	0.808333	0.819	0.893333	1.32	1.21767	0.929667	1.63299	1.48677	1.04067
Nitab4.5_0000021g0210.1	1025034751	XP_016443595.1	uncharacterized protein LOC107768935 [Nicotiana tabacum]	16.092	4	261	27.6	9.61	0.582667	0.590333	0.544667	1.49967	1.425	1.33867	2.5738	2.41389	2.45777
Nitab4.5_0000198g0130.1	1025224546	XP_016483031.1	dynamin-related protein 1E-like [Nicotiana tabacum]	20.0326	6	614	68.8	7.52	0.991	1.004	0.968	0.982333	0.993333	1.07867	0.991255	0.989376	1.11433
Nitab4.5_0012364g0010.1	1025194282	XP_016474018.1	protein HGH1 homolog isoform X1 [Nicotiana tabacum]	13.0952	4	336	37.2	5.3	1.04467	1.05833	0.983333	1.02967	0.934333	1.00567	0.985641	0.882835	1.02271
Nitab4.5_0002167g0010.1	1025099139	XP_016458585.1	60S ribosomal protein L10-like [Nicotiana tabacum]	52.9412	1	221	24.9	10.43	0.946	0.958333	0.956667	1.08567	1.062	0.971	1.14764	1.10817	1.01498
Nitab4.5_0000002g0440.1	1025343551	XP_016508872.1	mitochondrial outer membrane protein porin of 34 kDa-like [Nicotiana tabacum]	52.8986	2	276	29.4	8.09	0.975667	0.988333	0.963333	1.089	1.02733	0.960333	1.11616	1.03946	0.996886
Nitab4.5_0002428g0010.1	1025248226	XP_016488394.1	26S proteasome non-ATPase regulatory subunit 1 homolog A-like [Nicotiana tabacum]	25.5255	2	999	108.3	5.31	0.979	0.991667	0.928	1.057	1.025	1.042	1.07967	1.03361	1.12284
Nitab4.5_0001581g0010.1	1025044544	XP_016446027.1	acidic endochitinase P [Nicotiana tabacum]	20.1581	3	253	27.5	5.1	0.412333	0.417667	0.493333	1.60167	1.605	1.451	3.8844	3.84278	2.94122
Nitab4.5_0001762g0030.1	1025323014	XP_016504333.1	binding partner of ACD11 1-like [Nicotiana tabacum]	39.9281	2	278	29.5	6.14	0.954	0.966333	0.911	1.083	1.07533	1.04433	1.13522	1.1128	1.14636
Nitab4.5_0004708g0050.1	1025188436	XP_016474575.1	peroxidase 72-like [Nicotiana tabacum]	48.7879	2	330	36.4	9.14	0.519	0.525667	0.673333	1.30567	1.36733	1.601	2.51574	2.60114	2.37772
Nitab4.5_0001462g0050.1	1025127147	XP_016464128.1	aspartic proteinase-like [Nicotiana tabacum]	24.1176	1	510	55.4	5.71	0.366333	0.371	0.456667	1.87367	1.73267	1.18033	5.11465	4.67026	2.58467
Nitab4.5_0009955g0030.1	1025211802	XP_016479771.1	plasminogen activator inhibitor 1 RNA-binding protein-like [Nicotiana tabacum]	36.1644	3	365	39.3	8.06	1.023	1.036	1.12367	0.982	0.924333	0.872	0.959922	0.892214	0.776031
Nitab4.5_0000306g0340.1	1025372899	XP_016515186.1	probable protein phosphatase 2C 39 [Nicotiana tabacum]	14.5907	2	281	31.1	6.4	1	1.01267	0.936333	1.061	1.001	1.01833	1.061	0.988479	1.08758
Nitab4.5_0008649g0010.1	1025308966	XP_016501341.1	ATP synthase subunit beta, mitochondrial [Nicotiana tabacum]	57.5	3	560	59.8	6.19	0.921333	0.933	0.9	1.12467	1.076	1.05033	1.22069	1.15327	1.16704
Nitab4.5_0002764g0060.1	1025046790	XP_016446594.1	stress protein DDR48-like [Nicotiana tabacum]	69.8582	8	282	31	5.14	1.29	1.30633	1.09033	0.736	0.785333	0.781667	0.570543	0.601174	0.716906
Nitab4.5_0003757g0110.1	1025254749	XP_016489565.1	V-type proton ATPase catalytic subunit A-like [Nicotiana tabacum]	58.9085	1	623	68.6	5.4	1.13567	1.15	1.11033	0.867667	0.86	0.870333	0.764015	0.747826	0.783849
Nitab4.5_0000372g0040.1	1025072389	XP_016452383.1	L-ascorbate peroxidase 1, cytosolic-like [Nicotiana tabacum]	44.8	3	250	27.4	5.67	0.875333	0.886333	0.874667	1.14633	1.068	1.16833	1.3096	1.20496	1.33575
Nitab4.5_0001317g0050.1	1025045798	XP_016446340.1	fructose-bisphosphate aldolase 1, chloroplastic-like [Nicotiana tabacum]	33.6683	3	398	42.8	6.79	1.01167	1.02433	0.921667	0.987	1.02833	1.05167	0.975618	1.0039	1.14105
Nitab4.5_0003079g0030.1	1025070226	XP_016451850.1	profilin-1-like [Nicotiana tabacum]	41.9847	3	131	14.2	5.02	1.148	1.16233	1.11733	0.792333	0.805667	0.939333	0.690186	0.693146	0.840692
Nitab4.5_0000812g0140.1	1025175329	XP_016471589.1	sm-like protein LSM36B [Nicotiana tabacum]	19.7802	2	91	9.8	9.07	0.855333	0.866	0.877333	1.064	1.08833	1.282	1.24396	1.25674	1.46125
Nitab4.5_0005178g0010.1	1025199323	XP_016476660.1	ferredoxin--NADP reductase, root-type isozyme, chloroplastic-like [Nicotiana tabacum]	34.4	4	375	41.9	8.62	0.962667	0.974667	0.932333	1.082	1.02633	1.044	1.12396	1.05301	1.11977
Nitab4.5_0001348g0080.1	1025034700	XP_016443582.1	photosystem I reaction center subunit XI, chloroplastic-like [Nicotiana tabacum]	16.2896	3	221	23.4	9.58	1.178	1.19267	1.08233	0.820667	0.866	0.888333	0.696661	0.726104	0.820758
Nitab4.5_0002873g0020.1	1025071614	XP_016452191.1	nucleolin 1-like isoform X1 [Nicotiana tabacum]	23.8024	3	668	70	5.07	0.834667	0.845	0.949	1.067	1.166	1.118	1.27835	1.37988	1.17808
Nitab4.5_0001437g0070.1	1025295176	XP_016498510.1	diphosphomevalonate decarboxylase MVD2-like [Nicotiana tabacum]	25.1185	1	422	46.6	6.47	0.700333	0.709	1.013	1.216	0.985667	1.368	1.73632	1.39022	1.35044
Nitab4.5_0001296g0110.1	1025319233	XP_016503378.1	sister chromatid cohesion protein PDS5 homolog B-like, partial [Nicotiana tabacum]	13.9403	4	703	79.8	6.21	0.947	0.958667	1.02233	1.04267	0.954	1.05733	1.10102	0.995132	1.03424
Nitab4.5_0007287g0040.1	1025018644	XP_016442104.1	allene oxide cyclase 4, chloroplastic-like [Nicotiana tabacum]	20	2	245	26.6	8.98	0.872	0.882667	0.874333	1.15033	1.17033	1.07067	1.31919	1.32591	1.22455
Nitab4.5_0003189g0010.1	1025105453	XP_016460141.1	ubiquitin receptor RAD23c-like [Nicotiana tabacum]	22.6158	1	367	39	4.79	1.09667	1.11	1.13533	0.988667	0.905667	0.797667	0.90152	0.815916	0.702584
Nitab4.5_0002113g0110.1	1025247410	XP_016488189.1	histidinol-phosphate aminotransferase, chloroplastic-like [Nicotiana tabacum]	4.60048	2	413	46.3	6.28	0.878333	0.889	0.908333	1.211	1.044	1.07533	1.37875	1.17435	1.18385
Nitab4.5_0010660g0010.1	1025032790	XP_016443120.1	heat shock cognate 70 kDa protein 2-like [Nicotiana tabacum]	53.2407	2	648	70.9	5.25	0.994667	1.00667	0.98	1.01867	1.00967	0.990333	1.02413	1.00298	1.01054
Nitab4.5_0006100g0010.1	1025231513	XP_016484252.1	eukaryotic initiation factor 4A-11 [Nicotiana tabacum]	40.1937	2	413	46.9	5.58	1.05067	1.06333	1.00333	0.940333	0.956	0.994667	0.894987	0.89906	0.991362
Nitab4.5_0000009g0170.1	1025383968	XP_016433411.1	dirigent protein 22-like [Nicotiana tabacum]	21.7617	4	193	21.2	9.7	0.83	0.84	0.899667	1.08967	1.17367	1.15767	1.31285	1.39722	1.28677
Nitab4.5_0005207g0040.1	1025233303	XP_016484706.1	V-type proton ATPase subunit C-like [Nicotiana tabacum]	32.7128	2	376	42.9	5.78	1.137	1.15067	1.07	0.890667	0.855	0.910333	0.783348	0.743048	0.850779
Nitab4.5_0010353g0030.1	1025038651	XP_016444557.1	heat shock protein 90-6, mitochondrial-like [Nicotiana tabacum]	21.7446	1	791	89.9	5.44	0.805	0.814667	0.814	1.22167	1.20033	1.13533	1.5176	1.4734	1.39476
Nitab4.5_0000001g0370.1	1025024217	XP_016442285.1	asparagine--tRNA ligase, cytoplasmic 1-like [Nicotiana tabacum]	33.5628	4	581	64.8	6.62	1.00067	1.01267	0.990333	1.04033	0.996667	0.967333	1.03964	0.9842	0.976775
Nitab4.5_0004981g0050.1	1025211772	XP_016479763.1	acetylajmalan esterase-like [Nicotiana tabacum]	38.2749	1	371	41	9.29	0.615667	0.623	0.661333	1.13833	1.47067	1.489	1.84894	2.36062	2.25151
Nitab4.5_0004015g0050.1	1025193230	XP_016475670.1	phototropin-1-like [Nicotiana tabacum]	7.12195	6	1025	115.1	7.33	1.06933	1.082	1.08467	0.962	0.929	0.871	0.899626	0.858595	0.803012
Nitab4.5_0000245g0070.1	1025023702	XP_016442151.1	protein HASTY 1-like isoform X1 [Nicotiana tabacum]	3.50584	3	1198	132.6	6.06	0.905333	0.916	0.896333	1.11233	1.004	1.162	1.22865	1.09607	1.29639
Nitab4.5_0007017g0010.1	1025376924	XP_016516192.1	transport inhibitor response 1-like protein [Nicotiana tabacum]	6.42055	4	623	69.3	5.73	1.11333	1.12633	1.15667	0.902667	0.847667	0.870333	0.810778	0.75259	0.75245
Nitab4.5_0006367g0010.1	1027855625	NP_001312708.1	L-lactate dehydrogenase B-like [Nicotiana tabacum]	31.1429	10	350	37.9	7.02	0.942333	0.953333	0.952667	1.068	1.04867	1.026	1.13336	1.1	1.07698
Nitab4.5_0003153g0030.1	1025321774	XP_016504008.1	general negative regulator of transcription subunit 3 isoform X1 [Nicotiana tabacum]	10.4215	7	854	93.2	5.36	0.914333	0.925	0.968667	1.09067	1.05333	1.03267	1.19285	1.13874	1.06607
Nitab4.5_0021628g0010.1	1025155052	XP_016468261.1	UPF0587 protein C1orf123 homolog [Nicotiana tabacum]	16.8675	3	166	18.2	5.05	1.087	1.09967	1.072	0.949667	0.913667	0.853667	0.873658	0.830858	0.796331
Nitab4.5_0004367g0010.1	1025076972	XP_016453537.1	universal stress protein A-like protein [Nicotiana tabacum]	14.6341	1	164	17.5	7.59	1.04633	1.05833	1.084	0.962667	0.917	0.927333	0.920038	0.866457	0.855474
Nitab4.5_0002687g0030.1	1025317795	XP_016508054.1	protein SAD1/UNC-84 domain protein 1-like [Nicotiana tabacum]	15.3348	3	463	50.9	8.18	0.931333	0.942	0.967667	1.08967	1.01633	1.035	1.17001	1.07891	1.06958
Nitab4.5_0009646g0060.1	1025212407	XP_016479929.1	glyceraldehyde-3-phosphate dehydrogenase B, chloroplastic-like [Nicotiana tabacum]	42.539	6	449	47.9	7.66	1.23	1.244	1.121	0.789333	0.830333	0.771667	0.641734	0.667471	0.688373
Nitab4.5_0009377g0030.1	1025207444	XP_016478698.1	probable methionine--tRNA ligase [Nicotiana tabacum]	11.9255	4	805	90.7	7.02	0.941667	0.952333	0.899333	1.08967	1.076	1.04833	1.15717	1.12986	1.16568
Nitab4.5_0008120g0010.1	1025029926	XP_016468868.1	probable protein phosphatase 2C 11 isoform X1 [Nicotiana tabacum]	18.0233	5	344	37.3	5.31	1.119	1.13167	1.05967	0.939	0.876	0.861	0.839142	0.77408	0.81252
Nitab4.5_0002439g0130.1	1025155276	XP_016468294.1	probable trehalase [Nicotiana tabacum]	9.38567	0	586	66	6.09	0.826	0.835333	0.858	1.23833	1.17933	1.03667	1.49919	1.41181	1.20824
Nitab4.5_0001619g0100.1	1025312480	XP_016502228.1	probable protein phosphatase 2C 10 [Nicotiana tabacum]	14.5833	3	288	31.4	8.16	1.03567	1.04733	1.03267	1.003	0.971333	0.954667	0.968458	0.927435	0.924467
Nitab4.5_0010541g0010.1	1025412484	XP_016439919.1	ethylene-responsive transcription factor 1B-like [Nicotiana tabacum]	8.57143	1	280	32.4	6.7	1.00867	1.02	1.00967	0.782333	0.934667	1.176	0.775611	0.91634	1.16474
Nitab4.5_0020716g0010.1	1025201493	XP_016477192.1	high mobility group B protein 1-like [Nicotiana tabacum]	17.9191	4	173	19.6	5.54	1.03833	1.05	1.07833	0.865	1.096	0.859667	0.833066	1.04381	0.797218
Nitab4.5_0000416g0240.1	6063868	CAB58462.1	unnamed protein product [Nicotiana tabacum]	24.4032	6	377	41.8	8.78	0.802	0.811	1	1.14633	1.065	1.17433	1.42934	1.31319	1.17433
Nitab4.5_0000008g0450.1	1025178091	XP_016472058.1	fructokinase-like 1, chloroplastic [Nicotiana tabacum]	5.13347	2	487	55.8	7.68	0.921667	0.932	0.924	1.10533	1.085	1.03667	1.19928	1.16416	1.12193
Nitab4.5_0009145g0010.1	1025182727	XP_016473245.1	malate dehydrogenase, mitochondrial-like [Nicotiana tabacum]	33.9943	4	353	37	8.73	0.984333	0.995333	0.992333	1.05267	1.009	0.972667	1.06942	1.01373	0.980181
Nitab4.5_0000356g0010.1	1027857238	NP_001312278.1	probable glutathione S-transferase [Nicotiana tabacum]	30.137	0	219	25.4	5.55	1.01433	1.02567	0.965667	0.979333	0.998	1.06833	0.965495	0.973026	1.10632
Nitab4.5_0000040g0330.1	1025078473	XP_016453906.1	cytochrome b561 and DOMON domain-containing protein At3g25290-like [Nicotiana tabacum]	15.445	4	382	42.1	9.54	1.079	1.091	1.08133	0.947	0.940667	0.882333	0.877665	0.862206	0.815968
Nitab4.5_0000337g0180.1	1025160570	XP_016469160.1	prolyl endopeptidase-like [Nicotiana tabacum]	14.5522	4	804	90.3	5.88	0.991	1.002	1.01267	1.024	0.973333	1.003	1.0333	0.971391	0.990454
Nitab4.5_0007024g0030.1	1025348670	XP_016510127.1	serine/threonine-protein kinase SRK2I-like [Nicotiana tabacum]	19.774	2	354	40.3	4.89	1.08433	1.09633	1.07467	0.94	0.895	0.916333	0.866892	0.816358	0.852667
Nitab4.5_0000250g0250.1	1025191118	XP_016475182.1	BURP domain protein RD22-like isoform X1 [Nicotiana tabacum]	16.624	2	391	41.7	9.03	0.814	0.823	0.704333	1.04233	1.42967	1.15	1.28051	1.73714	1.63275
Nitab4.5_0006849g0010.1	1025271324	XP_016493722.1	40S ribosomal protein S3-2-like [Nicotiana tabacum]	54.4355	1	248	27.7	9.55	0.937	0.947333	0.969	1.067	1.06467	1.01233	1.13874	1.12386	1.04472
Nitab4.5_0000588g0150.1	1025062444	XP_016449927.1	WD repeat-containing protein DWA2-like [Nicotiana tabacum]	8.57143	3	350	39.3	5.74	1.02833	1.03967	0.993	0.936333	0.986667	0.994333	0.910535	0.949022	1.00134
Nitab4.5_0003463g0080.1	1025246972	XP_016488091.1	PTI1-like tyrosine-protein kinase At3g15890 [Nicotiana tabacum]	15.6164	5	365	40.9	6.67	1.122	1.13433	1.08933	0.909667	0.917667	0.812667	0.810755	0.808992	0.746022
Nitab4.5_0011001g0030.1	1025237031	XP_016485628.1	bifunctional epoxide hydrolase 2-like [Nicotiana tabacum]	8.72274	3	321	36.5	6.2	0.849667	0.859	0.817333	1.12867	1.13267	1.264	1.32836	1.31859	1.54649
Nitab4.5_0000174g0020.1	1025268266	XP_016492933.1	aspartic proteinase Asp1-like [Nicotiana tabacum]	17.321	6	433	47.4	8.29	1.03833	1.04967	1.10467	0.958667	0.943	0.900667	0.923274	0.89838	0.815329
Nitab4.5_0003914g0060.1	1025146825	XP_016467343.1	SKP1-like protein 1A [Nicotiana tabacum]	22.4359	4	156	17.6	4.65	1.01367	1.02467	0.902667	1.01433	1.01667	1.10767	1.00066	0.992193	1.2271
Nitab4.5_0004399g0040.1	1025076301	XP_016453369.1	LOW QUALITY PROTEIN: protease Do-like 7 [Nicotiana tabacum]	16.3769	1	1093	120.3	6.07	0.897667	0.907333	0.975333	1.05333	1.085	1.05467	1.17341	1.19581	1.08134
Nitab4.5_0004974g0090.1	1025073159	XP_016452568.1	glutathione reductase, chloroplastic-like isoform X1 [Nicotiana tabacum]	33.6937	16	555	61	6.89	0.868667	0.878	0.915333	1.16	1.05867	1.125	1.33538	1.20577	1.22906
Nitab4.5_0002481g0070.1	1025107748	XP_016460677.1	3-isopropylmalate dehydrogenase 2, chloroplastic-like [Nicotiana tabacum]	8.88889	3	405	43.4	6.47	0.998333	1.009	0.895667	1.09667	0.999667	1.03567	1.0985	0.99075	1.15631
Nitab4.5_0000767g0010.1	1025256556	XP_016490021.1	protein PHLOEM PROTEIN 2-LIKE A9-like [Nicotiana tabacum]	8.92857	2	168	19	5.9	1.12433	1.13633	1.18333	0.911333	0.889667	0.762333	0.810554	0.782928	0.644225
Nitab4.5_0004781g0060.1	1025297260	XP_016499021.1	staphylococcal nuclease domain-containing protein 1-like [Nicotiana tabacum]	15.3646	2	384	42.2	5.22	0.937	0.947	0.88	1.096	1.01633	1.11733	1.16969	1.07321	1.2697
Nitab4.5_0002750g0040.1	1025159015	XP_016468906.1	methylmalonate-semialdehyde dehydrogenase [acylating], mitochondrial-like [Nicotiana tabacum]	26.195	10	523	56.7	7.02	0.907	0.916667	0.936	1.106	1.08867	1.04833	1.2194	1.18764	1.12001
Nitab4.5_0004925g0020.1	1025339705	XP_016507900.1	ubiquitin carboxyl-terminal hydrolase 12-like isoform X1 [Nicotiana tabacum]	27.8966	3	1122	131.4	5.64	0.942333	0.952333	0.889667	1.09267	1.08067	1.056	1.15953	1.13476	1.18696
Nitab4.5_0002570g0010.1	1025198052	XP_016476335.1	pyruvate dehydrogenase E1 component subunit alpha-3, chloroplastic-like [Nicotiana tabacum]	18.0365	5	438	48.7	7.17	0.944333	0.954333	0.879333	1.075	1.07233	1.09933	1.13837	1.12365	1.25019
Nitab4.5_0000227g0370.1	1025320886	XP_016503780.1	nicalin-1-like isoform X1 [Nicotiana tabacum]	14.6903	3	565	61.8	6.49	0.946	0.956	0.957333	1.058	1.02133	1.05433	1.11839	1.06834	1.10132
Nitab4.5_0003668g0070.1	1025415898	XP_016440923.1	bifunctional epoxide hydrolase 2-like [Nicotiana tabacum]	14.3312	4	314	35.4	5.02	0.888	0.897333	0.959	1.16233	1.06767	1.046	1.30893	1.18982	1.09072
Nitab4.5_0000305g0010.1	1025007177	XP_016512955.1	hydroquinone glucosyltransferase-like [Nicotiana tabacum]	17.7824	5	478	52.6	6.61	0.793667	0.802	0.883333	1.23	1.16367	1.09133	1.54977	1.45096	1.23547
Nitab4.5_0021915g0010.1	1025055867	XP_016462605.1	peroxidase P7-like [Nicotiana tabacum]	40.7524	2	319	34.2	8.35	0.795	0.803333	1.076	1.00967	1.227	1.07167	1.27002	1.52739	0.995973
Nitab4.5_0006973g0030.1	1025007230	XP_016513805.1	fasciclin-like arabinogalactan protein 9 [Nicotiana tabacum]	28.7449	5	247	26.5	8.54	1.28033	1.29367	1.31433	0.700333	0.711667	0.69	0.546993	0.550116	0.524981
Nitab4.5_0002401g0030.1	1025006030	XP_016505147.1	protein EXORDIUM-like 2 [Nicotiana tabacum]	27.8146	9	302	32.1	9.14	0.899333	0.908667	0.977667	1.07767	1.07767	1.04833	1.1983	1.18599	1.07228
Nitab4.5_0002836g0030.1	1025374221	XP_016515517.1	outer envelope pore protein 16, chloroplastic isoform X1 [Nicotiana tabacum]	49.3151	5	146	15.6	9	0.836	0.844667	0.828333	1.238	1.168	1.12333	1.48086	1.38279	1.35614
Nitab4.5_0003434g0070.1	1025364460	XP_016513585.1	non-specific lipid-transfer protein-like protein At5g64080 [Nicotiana tabacum]	11.828	2	186	18.7	5.05	1.223	1.23567	1.47733	0.602	0.653667	0.688333	0.492232	0.528999	0.46593
Nitab4.5_0001487g0100.1	1025219315	XP_016481706.1	probable inactive purple acid phosphatase 1 [Nicotiana tabacum]	22.0949	1	611	68.6	7.18	1.19933	1.21167	1.327	0.792667	0.721667	0.683333	0.660923	0.595598	0.514946
Nitab4.5_0001105g0130.1	11856	CAA7373.1	PSII 47kD protein (chloroplast) [Nicotiana tabacum]	19.685	9	508	56	6.77	1.23367	1.24633	1.08167	0.804667	0.835333	0.820333	0.652256	0.670233	0.758398
Nitab4.5_0000075g0270.1	1025247959	XP_016488325.1	syntaxin-71-like [Nicotiana tabacum]	27.1698	1	265	29.8	5.4	1.043	1.05367	1.09833	0.991333	0.943333	0.931667	0.950463	0.895286	0.848255
Nitab4.5_0013606g0010.1	1025180638	XP_016472716.1	60S ribosomal protein L14-1 [Nicotiana tabacum]	45.5224	1	134	15.4	10.37	0.916333	0.925667	0.925667	1.07533	0.982667	1.229	1.17352	1.06158	1.32769
Nitab4.5_0005504g0020.1	1025164285	XP_016469750.1	peroxiredoxin-2E-1, chloroplastic-like [Nicotiana tabacum]	10.3896	2	231	24.9	8.75	0.982667	0.992667	0.943333	0.994	1.073	1.02267	1.01153	1.08093	1.0841
Nitab4.5_0001354g0040.1	1025287938	XP_016496713.1	probable clathrin assembly protein At4g32285 isoform X1 [Nicotiana tabacum]	6.91729	1	665	73	5.33	1.08267	1.09367	1.024	0.881667	0.991667	0.954	0.814347	0.906736	0.931641
Nitab4.5_0002684g0160.1	1025371324	XP_016514772.1	nudix hydrolase 9-like isoform X1 [Nicotiana tabacum]	6.08974	2	312	34.8	5.2	1.083	1.094	0.999333	0.969667	0.977333	0.900667	0.895352	0.893358	0.901268
Nitab4.5_0007373g0010.1	1025131788	XP_016464874.1	auxin response factor 8-like [Nicotiana tabacum]	8.99408	2	845	94.5	6.49	0.987	0.997	1.05933	0.980667	1.025	0.936	0.993583	1.02808	0.883575
Nitab4.5_0000626g0030.1	1025087336	XP_016456104.1	uncharacterized protein LOC107780098 [Nicotiana tabacum]	13.1195	5	343	38.1	8.69	0.89	0.899	0.872333	1.11933	1.122	1.091	1.25768	1.24805	1.25067
Nitab4.5_0002362g0060.1	1025186062	XP_016474030.1	probable mitochondrial-processing peptidase subunit beta, mitochondrial [Nicotiana tabacum]	40.3013	3	531	59.6	6.6	0.956333	0.966	0.944333	1.087	1.02667	1.03	1.13663	1.0628	1.09072
Nitab4.5_0002436g0060.1	1025083605	XP_016455174.1	synaptotagmin-5-like isoform X1 [Nicotiana tabacum]	14.2336	1	548	59.4	8.44	1.096	1.107	1.085	0.924	0.919333	0.862667	0.843066	0.830473	0.795084
Nitab4.5_0011494g0010.1	1025103840	XP_016459728.1	mitochondrial acidic protein MAM33-like isoform X1 [Nicotiana tabacum]	4.82456	1	228	25.2	8.44	0.901333	0.910333	0.853	1.158	1.136	1.06067	1.28476	1.24789	1.24345
Nitab4.5_0000308g0320.1	1025178711	XP_016472216.1	bifunctional dihydrofolate reductase-thymidylate synthase-like [Nicotiana tabacum]	5.31309	3	527	59.1	6.71	0.938667	0.948	0.961333	1.071	1.00567	1.03867	1.14098	1.06083	1.08044
Nitab4.5_0000027g0010.1	1025282460	XP_016495323.1	alpha-1,4-glucan-protein synthase [UDP-forming] 1 [Nicotiana tabacum]	38.1215	0	362	41.1	6.25	0.975	0.984667	0.898333	0.989333	1.01867	1.16633	1.0147	1.03453	1.29833
Nitab4.5_0000383g0010.1	1025138274	XP_016465921.1	trifunctional UDP-glucose 4,6-dehydratase/UDP-4-keto-6-deoxy-D-glucose 3,5-epimerase/UDP-4-keto-L-rhamnose-reductase RHM1-like [Nicotiana tabacum]	25.2226	1	674	75.8	6.95	1.14333	1.15467	1.02433	0.857667	0.867667	0.955667	0.750146	0.751443	0.932965
Nitab4.5_0000402g0200.1	1025329790	XP_016505985.1	alcohol dehydrogenase-like [Nicotiana tabacum]	21.5247	2	446	47.7	7.84	0.978	0.987667	1.01867	1.033	1.003	0.978667	1.05624	1.01552	0.960733
Nitab4.5_0005132g0010.1	1025033159	XP_016443212.1	inactive protein RESTRICTED TEV MOVEMENT 1-like [Nicotiana tabacum]	9.58084	2	167	18.8	5.54	1.08033	1.091	1.11933	0.971	0.923667	0.825667	0.898797	0.846624	0.737641
Nitab4.5_0000495g0140.1	1025092344	XP_016457349.1	probable serine/threonine-protein kinase Cx32, chloroplastic [Nicotiana tabacum]	13.5714	3	420	46.1	9.38	1.01967	1.02967	1.02567	1.00533	0.990667	0.932333	0.985943	0.962124	0.909002
Nitab4.5_0000375g0280.1	1025237667	XP_016485792.1	ATP synthase subunit delta', mitochondrial [Nicotiana tabacum]	26.8657	3	201	21.6	6.7	0.919333	0.928333	0.915	1.12433	1.04733	1.07033	1.22299	1.12819	1.16976
Nitab4.5_0000408g0120.1	1025350473	XP_016435412.1	uncharacterized protein LOC107761677 [Nicotiana tabacum]	7.90698	3	430	48.4	7.4	0.922333	0.931333	0.972667	1.03567	1.05867	1.058	1.12288	1.13672	1.08773
Nitab4.5_0002251g0070.1	1025356664	XP_016511640.1	protein VACUOLELESS1-like [Nicotiana tabacum]	9.34911	7	845	95	6.54	1.09733	1.108	1.01267	0.958333	0.915	0.907333	0.873329	0.825812	0.895984
Nitab4.5_0000364g0010.1	1025017669	XP_016441883.1	eukaryotic translation initiation factor 3 subunit E-like [Nicotiana tabacum]	27.8539	11	438	51.1	5.86	0.926667	0.935667	0.925	1.054	1.007	1.19133	1.13741	1.07624	1.28793
Nitab4.5_0009109g0010.1	1025322127	XP_016504098.1	20 kDa chaperonin, chloroplastic-like [Nicotiana tabacum]	47.619	1	252	26.3	8.44	0.966	0.975333	0.965333	1.03333	1.02533	1.038	1.0697	1.05126	1.07528
Nitab4.5_0001132g0070.1	1111244406	NP_001312194.2	NADP-dependent malic enzyme-like [Nicotiana tabacum]	39.0863	0	591	65.4	6.24	0.897667	0.906333	0.893667	1.09533	1.08633	1.13667	1.2202	1.1986	1.27191
Nitab4.5_0001888g0020.1	1025394087	XP_016435960.1	40S ribosomal protein S16-like [Nicotiana tabacum]	60.5442	2	147	16.8	10.36	0.934	0.943	0.998333	1.02633	1.08567	1.006	1.09886	1.15129	1.00768
Nitab4.5_0000338g0250.1	1025006034	XP_016506110.1	cysteine-rich receptor-like protein kinase 2 isoform X1 [Nicotiana tabacum]	7.04441	3	653	72.7	7.09	0.935667	0.944667	0.978667	1.02633	1.041	1.046	1.0969	1.10198	1.0688
Nitab4.5_0001106g0010.1	1025056412	XP_016463886.1	peptide-N4-(N-acetyl-beta-glucosaminyl)asparagine amidase A-like [Nicotiana tabacum]	3.49908	1	543	60.6	6.99	0.803333	0.811	0.952667	1.19333	1.17467	1.068	1.48548	1.44842	1.12106
Nitab4.5_0012694g0010.1	1025055488	XP_016461586.1	protein TIC 62, chloroplastic-like isoform X1 [Nicotiana tabacum]	1.54799	1	646	68.6	6.9	1.29667	1.309	1.02367	0.786333	0.820333	0.795	0.606427	0.626687	0.77662
Nitab4.5_0001908g0050.1	1025031672	XP_016442827.1	serine/threonine-protein phosphatase PP2A-2 catalytic subunit-like [Nicotiana tabacum]	15.6863	2	306	35	5.01	1.053	1.063	1.07867	0.919333	0.919667	0.969667	0.873061	0.865161	0.898949
Nitab4.5_0003408g0130.1	1025294434	XP_016498313.1	dihydrolipoyllysine-residue acetyltransferase component 1 of pyruvate dehydrogenase complex, mitochondrial-like isoform X1 [Nicotiana tabacum]	22.8616	5	643	68.9	5.95	0.953667	0.962667	0.971667	1.08667	1.02867	0.993667	1.13946	1.06856	1.02264
Nitab4.5_0002334g0080.1	1025102272	XP_016459336.1	ras-related protein RGP1-like [Nicotiana tabacum]	12.8889	2	225	24.9	6.8	0.888	0.896333	0.988	1.131	1.05733	1.037	1.27365	1.17962	1.0496
Nitab4.5_0003324g0100.1	1025280740	XP_016497298.1	proteinase inhibitor type-2 [Nicotiana tabacum]	21.3198	3	197	21	4.63	0.539	0.544	2.28833	0.681333	0.554	1.413	1.26407	1.01838	0.61748
Nitab4.5_0008529g0010.1	1025099552	XP_016458687.1	3-hydroxyisobutyryl-CoA hydrolase-like protein 3, mitochondrial [Nicotiana tabacum]	20.8443	3	379	41.4	5.5	1.00667	1.016	1.00167	1.00833	0.983	0.975667	1.00166	0.96752	0.974043
Nitab4.5_0001702g0210.1	1025342842	XP_016508697.1	phosphomannomutase-like [Nicotiana tabacum]	25.3968	1	252	28.5	6.44	1.07867	1.08867	1.01933	0.931333	0.91	0.903	0.863412	0.835885	0.885873
Nitab4.5_0000283g0420.1	735997369	DAA64683.1	TPA_exp: aquaporin PIP2 7b [Nicotiana tabacum]	17.9577	4	284	30.5	8.94	1.26767	1.27933	1.25133	0.755667	0.798	0.677	0.596108	0.623762	0.541023
Nitab4.5_0009796g0050.1	1025334262	XP_016512960.1	probable LRR receptor-like serine/threonine-protein kinase At5g10290 [Nicotiana tabacum]	13.7255	7	612	68.6	6.05	1.12667	1.137	1.15533	0.872667	0.856667	0.83	0.774556	0.753445	0.718407
Nitab4.5_0003156g0030.1	1025107478	XP_016460609.1	sucrose nonfermenting 4-like protein [Nicotiana tabacum]	15.7025	6	484	53.2	6.57	1.05533	1.065	0.959333	1.02	0.981	0.949667	0.966519	0.921127	0.989924
Nitab4.5_0013095g0010.1	1025331628	XP_016506436.1	bifunctional monothiol glutaredoxin-S16, chloroplastic-like [Nicotiana tabacum]	15.7718	1	298	32.9	8.37	0.911333	0.919667	1.01933	1.08467	1.07167	1.04533	1.1902	1.16528	1.02551
Nitab4.5_0001899g0100.1	1025314765	XP_016502803.1	presequence protease 1, chloroplastic/mitochondrial-like [Nicotiana tabacum]	29.3843	29	1072	120.4	5.83	0.987333	0.996333	0.884	1.071	1.05567	1.03233	1.08474	1.05955	1.1678
Nitab4.5_0002649g0010.1	1025304892	XP_016500360.1	probable galactinol--sucrose galactosyltransferase 2 [Nicotiana tabacum]	3.42556	2	759	83.5	6.34	0.987333	0.996333	1.019	0.976333	1.04967	0.969	0.988859	1.05353	0.950932
Nitab4.5_0000738g0130.1	1025086241	XP_016455830.1	vacuolar-processing enzyme-like [Nicotiana tabacum]	10.6029	3	481	53.1	6.21	0.987667	0.996667	1.05067	0.937667	0.95	1.069	0.949376	0.953177	1.01745
Nitab4.5_0000036g0040.1	1025366963	XP_016441830.1	LOW QUALITY PROTEIN: calcium-transporting ATPase 2, plasma membrane-type-like [Nicotiana tabacum]	8.33333	2	1020	111.1	5.82	0.99	0.999	1	0.979333	0.991	1.02967	0.989226	0.991992	1.02967
Nitab4.5_0001115g0030.1	1025124151	XP_016463654.1	40S ribosomal protein S4-like [Nicotiana tabacum]	55.303	1	264	29.8	10.29	0.924667	0.933	1.00567	1.09933	1.06667	0.957333	1.1889	1.14327	0.951939
Nitab4.5_0000022g0070.1	1025364675	XP_016513642.1	elongation factor 1-alpha-like [Nicotiana tabacum]	53.915	3	447	49.3	9.11	1.001	1.01	1.06133	0.993	1.034	0.911667	0.992008	1.02376	0.858982
Nitab4.5_0001823g0070.1	1025095600	XP_016458176.1	3-hydroxyisobutyryl-CoA hydrolase-like protein 1, mitochondrial isoform X1 [Nicotiana tabacum]	6.30841	2	428	47.6	5.92	1.009	1.018	1.016	0.989667	1.004	0.992333	0.980839	0.986248	0.976706
Nitab4.5_0001615g0030.1	1025284358	XP_016495786.1	puromycin-sensitive aminopeptidase-like isoform X1 [Nicotiana tabacum]	28.3963	3	979	110.4	6.37	0.901667	0.909667	0.94	1.09567	1.071	1.05733	1.21516	1.17735	1.12482
Nitab4.5_0001483g0070.1	1025137171	XP_016465730.1	serine/threonine protein phosphatase 2A 55 kDa regulatory subunit B beta isoform-like isoform X2 [Nicotiana tabacum]	17.9884	3	517	57.5	6.05	0.986333	0.995	0.966	0.999333	1.05133	0.995667	1.01318	1.05662	1.03071
Nitab4.5_0003215g0010.1	1025339857	XP_016507936.1	2-alkenal reductase (NADP(+)-dependent)-like [Nicotiana tabacum]	28.863	5	343	38	7.01	0.994667	1.00333	0.994333	1.04733	0.987333	0.978333	1.05295	0.984053	0.983909
Nitab4.5_0011199g0020.1	1025279243	XP_016495041.1	acetolactate synthase 1, chloroplastic-like [Nicotiana tabacum]	16.6436	10	721	79.1	6.96	0.918667	0.926667	0.89	1.05133	1.08333	1.114	1.14441	1.16906	1.25169
Nitab4.5_0000614g0100.1	1025104042	XP_016459781.1	uncharacterized protein LOC107783329 [Nicotiana tabacum]	22.6027	2	292	32.5	5.53	0.846667	0.854	0.957333	1.329	1.10833	0.885	1.56969	1.29781	0.924443
Nitab4.5_0005517g0010.1	1025404454	XP_016437883.1	trihelix transcription factor GTL1-like [Nicotiana tabacum]	1.30624	1	689	76.1	6.86	1.12433	1.134	1.14633	0.905	0.844667	0.828	0.804921	0.744856	0.722303
Nitab4.5_0000024g0050.1	1025284047	XP_016495707.1	casein kinase I-like [Nicotiana tabacum]	14.4374	2	471	52.8	9.48	0.970333	0.978667	0.975667	1.015	1.036	1.01867	1.04603	1.05858	1.04407
Nitab4.5_0001094g0120.1	1025094761	XP_016457962.1	VAMP-like protein YKT61, partial [Nicotiana tabacum]	12.0773	3	207	23.6	7.01	0.931667	0.939667	0.939333	1.07967	1.059	1.09367	1.15886	1.127	1.1643
Nitab4.5_0001493g0030.1	1025059152	XP_016449102.1	quinone oxidoreductase-like protein 2 homolog [Nicotiana tabacum]	22.6361	5	349	37.3	9.31	1.088	1.09733	1.026	0.933667	0.918	0.927	0.85815	0.836574	0.903509
Nitab4.5_0001169g0010.1	1025412721	XP_016439976.1	probable phosphoribosylformylglycinamidine synthase, chloroplastic/mitochondrial [Nicotiana tabacum]	15.505	2	1406	154.1	5.58	1.01233	1.021	1.006	1.02667	0.992333	0.938	1.01416	0.971923	0.932406
Nitab4.5_0000344g0030.1	1025028323	XP_016456547.1	violaxanthin de-epoxidase, chloroplastic-like [Nicotiana tabacum]	7.94979	4	478	54.7	6.55	1.142	1.15167	0.861667	0.929	1.03967	0.934667	0.813485	0.90275	1.08472
Nitab4.5_0002557g0030.1	1025200467	XP_016476947.1	phosphoribosylformylglycinamidine cyclo-ligase, chloroplastic/mitochondrial-like isoform X1 [Nicotiana tabacum]	14.455	6	422	44.6	5.66	0.874	0.881333	0.872333	1.171	1.14667	1.043	1.33982	1.30106	1.19564
Nitab4.5_0012253g0020.1	1025101812	XP_016459224.1	developmentally-regulated G-protein 2 [Nicotiana tabacum]	28.5714	10	399	44.5	8.94	0.957333	0.965333	0.970333	1.013	1.03967	1.04233	1.05815	1.077	1.0742
Nitab4.5_0002320g0050.1	1025383276	XP_016446606.1	eukaryotic translation initiation factor-like [Nicotiana tabacum]	18.1001	2	779	85.2	8.25	1.038	1.04667	1.056	0.982	0.949333	0.916667	0.94605	0.907006	0.868056
Nitab4.5_0000259g0330.1	1025247272	XP_016488166.1	importin-9-like, partial [Nicotiana tabacum]	3.83142	4	1044	115.2	5.24	0.918667	0.926333	0.845333	1.094	1.08733	1.15433	1.19086	1.1738	1.36554
Nitab4.5_0000109g0350.1	1025095207	XP_016458079.1	14 kDa proline-rich protein DC2.15-like [Nicotiana tabacum]	31.7829	1	129	13.1	8.19	1.15933	1.169	1.123	0.837333	0.877333	0.826333	0.722254	0.750499	0.735827
Nitab4.5_0001472g0120.1	1025047067	XP_016446669.1	pumilio homolog 1-like isoform X1 [Nicotiana tabacum]	8.21782	2	1010	109.4	6.14	1.00433	1.01267	1.02367	1.04567	1.01933	0.887333	1.04115	1.00658	0.866819
Nitab4.5_0000630g0060.1	1025216610	XP_016480998.1	peroxiredoxin-2F, mitochondrial-like [Nicotiana tabacum]	25.9067	1	193	20.9	8.35	0.885	0.892333	0.836	1.18533	1.14733	1.042	1.33936	1.28577	1.24641
Nitab4.5_0006151g0030.1	1025181916	XP_016473032.1	geranylgeranyl transferase type-2 subunit alpha-like isoform X1 [Nicotiana tabacum]	4.11932	3	704	81.1	6.21	0.966667	0.974667	0.847333	1.163	1.02933	1.05067	1.2031	1.05609	1.23997
Nitab4.5_0000692g0220.1	1025057867	XP_016448780.1	uncharacterized protein LOC107773869 isoform X1 [Nicotiana tabacum]	13.125	6	480	53	5.67	1.01067	1.019	0.957333	1.02267	1.01333	1.025	1.01187	0.994439	1.07068
Nitab4.5_0000651g0270.1	1025295083	XP_016498484.1	60S ribosomal protein L26-1-like [Nicotiana tabacum]	47.2603	1	146	16.8	10.81	0.930667	0.938333	0.959333	1.074	1.08633	1.02767	1.15401	1.15773	1.07123
Nitab4.5_0002604g0030.1	1025325168	XP_016504848.1	peroxidase 17-like [Nicotiana tabacum]	21.365	2	337	37.8	6.77	0.567333	0.572	0.607667	1.47533	1.46833	1.29933	2.60047	2.56702	2.13823
Nitab4.5_0002579g0020.1	1025213055	XP_016480085.1	aldehyde dehydrogenase family 2 member B7, mitochondrial-like [Nicotiana tabacum]	29.291	2	536	58.6	7.52	0.945667	0.953333	1.002	1.032	0.991	1.08733	1.09129	1.03951	1.08516
Nitab4.5_0000246g0260.1	392529024	AFM78312.1	mannose-binding lectin [Nicotiana tabacum]	29.5302	3	298	33.6	9.33	1.06967	1.07833	1.42467	0.780667	0.813333	0.842333	0.729822	0.75425	0.591249
Nitab4.5_0002335g0020.1	57282320	CAD43286.1	bromodomain-containing RNA-binding protein 1 [Nicotiana tabacum]	1.45867	1	617	67.2	8.53	0.867667	0.874667	0.864333	0.975	1.082	1.35133	1.1237	1.23704	1.56344
Nitab4.5_0003295g0070.1	1025312819	XP_016502314.1	succinyl-CoA ligase [ADP-forming] subunit beta, mitochondrial-like isoform X5 [Nicotiana tabacum]	41.4692	0	422	45.2	5.59	0.909333	0.916667	0.925	1.018	1.14167	1.09633	1.1195	1.24545	1.18523
Nitab4.5_0004348g0040.1	1025212806	XP_016480017.1	phosphoglucan phosphatase LSF1, chloroplastic-like [Nicotiana tabacum]	11.7347	2	588	65.9	8.43	0.828667	0.835333	0.831	1.233	1.15467	1.09733	1.48793	1.38228	1.3205
Nitab4.5_0004425g0010.1	1025217731	XP_016481297.1	heterogeneous nuclear ribonucleoprotein R-like isoform X2 [Nicotiana tabacum]	20.5584	11	788	88.1	5.47	0.956	0.963667	1.00033	1.01533	1.01	1.04033	1.06206	1.04808	1.03999
Nitab4.5_0010042g0030.1	1025324574	XP_016504694.1	kelch domain-containing protein 4-like [Nicotiana tabacum]	7.5	5	680	77.9	5.31	0.967333	0.975	1.01433	0.974333	1.05333	1.00733	1.00724	1.08034	0.993099
Nitab4.5_0009320g0010.1	1025369636	XP_016514366.1	actin-7 [Nicotiana tabacum]	52.7851	2	377	41.7	5.49	1.13633	1.14533	1.11967	0.881333	0.860333	0.839333	0.775594	0.751164	0.749628
Nitab4.5_0013045g0020.1	1025349503	XP_016432912.1	phospholipase D beta 1-like [Nicotiana tabacum]	21.9599	13	847	95.6	7.37	0.716333	0.722	0.942	1.14367	1.14133	1.331	1.59656	1.58079	1.41295
Nitab4.5_0005003g0150.1	1025230504	XP_016483996.1	glycylpeptide N-tetradecanoyltransferase 1-like [Nicotiana tabacum]	9.49074	4	432	49.6	7.31	0.927667	0.935	0.902333	1.086	1.065	1.08833	1.17068	1.13904	1.20613
Nitab4.5_0011314g0010.1	1025309700	XP_016501531.1	probable NADH dehydrogenase [ubiquinone] 1 alpha subcomplex subunit 5, mitochondrial [Nicotiana tabacum]	39.0805	6	174	19.8	4.92	0.809333	0.815667	0.752333	1.199	1.16733	1.295	1.48147	1.43114	1.72131
Nitab4.5_0000367g0060.1	1025080672	XP_016454462.1	non-specific lipid transfer protein GPI-anchored 1-like [Nicotiana tabacum]	17.6768	4	198	20.5	6.11	1.10967	1.11833	0.971333	0.895	0.984	0.91	0.806549	0.879881	0.936857
Nitab4.5_0001334g0060.1	1025059803	XP_016449271.1	pyruvate dehydrogenase (acetyl-transferring) kinase, mitochondrial-like [Nicotiana tabacum]	9.94624	4	372	42.3	6.55	1.07033	1.07867	1.024	0.995667	0.930667	0.974667	0.93024	0.862794	0.951823
Nitab4.5_0000880g0030.1	1025358417	XP_016512073.1	DExH-box ATP-dependent RNA helicase DExH11 [Nicotiana tabacum]	1.67464	1	1254	140.9	6.28	0.99	0.997667	0.980667	0.983667	1.05333	0.968	0.993603	1.0558	0.987084
Nitab4.5_0005225g0030.1	1025088283	XP_016456337.1	subtilisin-like protease SBT1.4 [Nicotiana tabacum]	13.5309	5	776	82.4	7.02	1.03867	1.04667	1.09867	0.911	0.896333	0.979333	0.877086	0.856369	0.891383
Nitab4.5_0003266g0030.1	1025394784	XP_016436132.1	26S proteasome non-ATPase regulatory subunit 8 homolog A-like isoform X1 [Nicotiana tabacum]	4.93421	2	304	34.6	5.71	1.13367	1.14233	1.03167	1.00933	0.903	0.894333	0.890326	0.790487	0.866882
Nitab4.5_0011665g0020.1	1025316075	XP_016503127.1	protein RETICULATA, chloroplastic-like [Nicotiana tabacum]	24.5487	5	277	30.1	9.58	1.05033	1.05833	0.972	0.975333	1.025	0.953667	0.928594	0.968504	0.981139
Nitab4.5_0002361g0040.1	1025368579	XP_016514086.1	DNA-damage-repair/toleration protein DRT102-like [Nicotiana tabacum]	45.1923	11	312	33.9	5.44	0.964	0.971333	0.953	1.07967	1.03833	1.01367	1.11999	1.06898	1.06366
Nitab4.5_0005215g0020.1	1027859323	NP_001312093.1	calnexin homolog 1-like precursor [Nicotiana tabacum]	26.7161	1	539	61.3	4.87	1.01067	1.01833	0.934	1.03133	1.01933	0.950667	1.02045	1.00098	1.01784
Nitab4.5_0007641g0020.1	1025398270	XP_016450822.1	sucrose synthase 2-like [Nicotiana tabacum]	29.3827	22	810	92.4	6.79	0.929667	0.936667	0.933667	1.069	1.042	1.097	1.14987	1.11246	1.17494
Nitab4.5_0001644g0100.1	1025198327	XP_016476406.1	beta-glucosidase 44-like [Nicotiana tabacum]	26.7961	2	515	59.3	9.07	1.06433	1.07233	1.166	0.868	0.909	0.901667	0.815534	0.847684	0.773299
Nitab4.5_0006376g0030.1	1025313262	XP_016502421.1	40S ribosomal protein S8 [Nicotiana tabacum]	43.3036	1	224	25	10.35	1.06433	1.07233	1.04133	0.944	0.939333	0.903333	0.88694	0.875971	0.867478
Nitab4.5_0006644g0080.1	52000814	Q7DM39.2	RecName: Full=Oxygen-evolving enhancer protein 2-1, chloroplastic; Short=OEE2; AltName: Full=23 kDa subunit of oxygen evolving system of photosystem II; AltName: Full=23 kDa thylakoid membrane protein; AltName: Full=OEC 23 kDa subunit; Flags: Precursor	45.5224	3	268	28.6	7.33	1.202	1.211	1.05067	0.847	0.871667	0.831333	0.704659	0.719791	0.791244
Nitab4.5_0001794g0060.1	1025065343	XP_016450641.1	polyol transporter 5-like [Nicotiana tabacum]	4.82375	3	539	58.4	8.81	0.668333	0.673333	0.938667	0.900333	1.28067	1.52367	1.34713	1.90198	1.62322
Nitab4.5_0000976g0290.1	1025030719	XP_016488502.1	ACT domain-containing protein DS12, chloroplastic-like [Nicotiana tabacum]	6.62021	1	287	30.9	5.38	1.03867	1.04633	0.882667	1.00367	1.02933	1.03067	0.966303	0.983753	1.16767
Nitab4.5_0000037g0030.1	1025329917	XP_016506012.1	probable acyl-activating enzyme 16, chloroplastic, partial [Nicotiana tabacum]	11.5183	5	573	64	8.18	0.914667	0.921333	0.862	1.16167	1.11867	1.03033	1.27004	1.21418	1.19528
Nitab4.5_0002027g0210.1	1025101995	XP_016459274.1	50S ribosomal protein L1-like [Nicotiana tabacum]	5.59611	2	411	45.8	9.19	0.869333	0.875667	0.868	1.21	1.147	1.02933	1.39187	1.30986	1.18587
Nitab4.5_0004750g0070.1	1025104518	XP_016459897.1	exocyst complex component EXO70B1-like [Nicotiana tabacum]	3.15789	2	665	74.7	5.07	0.915333	0.922	0.904	1.08333	1.183	1.014	1.18354	1.28308	1.12168
Nitab4.5_0007166g0030.1	1025258299	XP_016490461.1	stem-specific protein TSJT1-like [Nicotiana tabacum]	54.9801	2	251	27.3	6.64	1.14633	1.15467	1.17833	0.854667	0.832	0.840667	0.745566	0.720554	0.713437
Nitab4.5_0007126g0030.1	1025057477	XP_016448684.1	aspartate aminotransferase, cytoplasmic [Nicotiana tabacum]	35.2679	7	448	49.1	9.26	1.19267	1.20133	1.27433	0.784	0.796333	0.756667	0.65735	0.662875	0.593775
Nitab4.5_0007570g0010.1	1025090722	XP_016456934.1	cysteine--tRNA ligase 2, cytoplasmic-like [Nicotiana tabacum]	17.6259	9	556	62.8	6.21	1.01833	1.02567	0.987333	1.00967	1	0.987	0.991489	0.974976	0.999662
Nitab4.5_0000003g0130.1	1025099497	XP_016458673.1	transportin-3-like isoform X1 [Nicotiana tabacum]	6.875	5	960	106.8	5.52	1.06833	1.076	1.046	0.960333	0.909333	0.952333	0.898908	0.845105	0.910453
Nitab4.5_0013017g0010.1	1025258872	XP_016490599.1	MACPF domain-containing protein CAD1 [Nicotiana tabacum]	2.63158	2	570	63.3	7.4	1.07167	1.07933	1.053	0.951	0.914	0.952	0.887403	0.846819	0.904084
Nitab4.5_0006720g0010.1	1025105222	XP_016460083.1	uncharacterized protein LOC107783614 [Nicotiana tabacum]	15.1558	5	706	77.6	6.99	0.986	0.993	1.007	1.027	1.02333	0.946333	1.04158	1.03055	0.939755
Nitab4.5_0002319g0010.1	1025314146	XP_016502648.1	uncharacterized protein LOC107820817 [Nicotiana tabacum]	58.2734	7	139	15.3	4.56	1.17633	1.18467	1.13067	0.876	0.84	0.893333	0.744687	0.70906	0.790094
Nitab4.5_0002470g0010.1	1025181117	XP_016472831.1	uncharacterized protein OsI_027940-like [Nicotiana tabacum]	15.0259	3	193	21.4	4.5	1.03633	1.04367	1.008	1.033	0.976333	0.915	0.996784	0.935484	0.907738
Nitab4.5_0001942g0140.1	1025203802	XP_016477758.1	L-arabinokinase-like [Nicotiana tabacum]	18.4451	2	656	73	6.7	1.131	1.139	1.09333	0.904667	0.914	0.857	0.799882	0.802458	0.783841
Nitab4.5_0003130g0050.1	1025034086	XP_016443434.1	heat shock cognate protein 80-like [Nicotiana tabacum]	45.0644	0	699	80.2	5.03	0.947667	0.954333	0.883333	1.06767	1.05467	1.116	1.12663	1.10513	1.2634
Nitab4.5_0007423g0010.1	1025260962	XP_016491121.1	proteasome subunit beta type-6-like [Nicotiana tabacum]	42.3077	3	234	25.2	5.24	1.04733	1.05467	1.06367	0.985	0.956667	0.905	0.940484	0.90708	0.85083
Nitab4.5_0007955g0020.1	1025076920	XP_016453527.1	glycine--tRNA ligase, mitochondrial 1-like [Nicotiana tabacum]	26.0989	1	728	81.2	7.49	1.05	1.05733	0.966333	0.933333	0.985667	0.984667	0.888889	0.932219	1.01897
Nitab4.5_0005922g0010.1	1025300462	XP_016503590.1	probable alpha,alpha-trehalose-phosphate synthase [UDP-forming] 7 [Nicotiana tabacum]	7.69231	3	858	97.2	5.8	1.11367	1.12133	1.15833	0.865667	0.867667	0.867667	0.777312	0.773781	0.749065
Nitab4.5_0010201g0010.1	1025305583	XP_016500528.1	syntaxin-132-like isoform X1 [Nicotiana tabacum]	11.8971	4	311	34.8	8.47	1.02	1.027	1.00433	1.01533	1.06167	0.904667	0.995425	1.03376	0.900763
Nitab4.5_0002390g0010.1	1025187741	XP_016474415.1	protein CROWDED NUCLEI 4-like [Nicotiana tabacum]	3.94456	4	938	109.4	5.6	0.973333	0.98	1.00933	1.06833	1.002	0.927667	1.0976	1.02245	0.919089
Nitab4.5_0001606g0070.1	1025389660	XP_016434849.1	dehydrin HIRD11-like [Nicotiana tabacum]	16.5049	2	103	11.8	7.12	1.267	1.27567	1.13667	0.463667	0.864333	1.01633	0.365956	0.677554	0.894135
Nitab4.5_0004342g0050.1	164459314	ABY57764.1	extracellular Ca2+ sensing receptor [Nicotiana tabacum]	9.02256	4	399	42.4	9.41	1.12467	1.13233	1.04767	0.956	0.891667	0.877667	0.85003	0.78746	0.837735
Nitab4.5_0004925g0020.1	1025037279	XP_016444216.1	ubiquitin carboxyl-terminal hydrolase 12-like [Nicotiana tabacum]	21.5284	1	1073	125.8	5.88	0.934333	0.940667	0.895	1.10967	1.086	1.05833	1.18766	1.1545	1.1825
Nitab4.5_0000570g0260.1	1025340800	XP_016508177.1	LOW QUALITY PROTEIN: glyoxysomal fatty acid beta-oxidation multifunctional protein MFP-a-like [Nicotiana tabacum]	22.9345	3	702	76.6	9.01	1.03533	1.04233	1.00967	0.982333	0.960667	0.958	0.948809	0.92165	0.948828
Nitab4.5_0002184g0130.1	1025341987	XP_016508482.1	protein FAR1-RELATED SEQUENCE 3-like isoform X1 [Nicotiana tabacum]	0.91638	1	873	99.4	6.42	1.03633	1.04333	1.01767	0.938333	0.914333	0.980667	0.905436	0.876358	0.963642
Nitab4.5_0000800g0030.1	1025416574	XP_016441273.1	aspartic proteinase A1-like isoform X1 [Nicotiana tabacum]	6.65399	3	526	58	6.83	0.790333	0.795667	0.867667	1.19533	1.16	1.05567	1.51244	1.4579	1.21667
Nitab4.5_0004204g0060.1	1025202098	XP_016477344.1	obg-like ATPase 1 [Nicotiana tabacum]	43.3915	16	401	45.3	6.76	0.99	0.996667	0.956667	0.974	1.02333	1.045	0.983838	1.02676	1.09233
Nitab4.5_0013867g0010.1	1025100765	XP_016458975.1	uncharacterized protein LOC107782593 [Nicotiana tabacum]	4.85612	2	556	61.1	5.97	1.24367	1.252	1.20367	0.734333	0.830667	0.765667	0.590458	0.663472	0.636112
Nitab4.5_0002687g0080.1	1025345199	XP_016509272.1	peter Pan-like protein isoform X1 [Nicotiana tabacum]	2.29885	1	348	39.5	7.9	0.849667	0.855333	0.849	1.18867	1.082	1.15167	1.39898	1.265	1.3565
Nitab4.5_0002434g0020.1	1025194241	XP_016473903.1	cytochrome c oxidase subunit 6b-1-like [Nicotiana tabacum]	32.8125	2	192	21	4.3	0.905333	0.911333	0.887667	1.11633	1.103	1.08133	1.23306	1.21031	1.21817
Nitab4.5_0005479g0070.1	1025207170	XP_016478630.1	superoxide dismutase [Fe], chloroplastic-like isoform X1 [Nicotiana tabacum]	22.5296	6	253	28.4	8.27	0.915333	0.921333	0.906667	1.142	0.995333	1.17567	1.24763	1.08032	1.29669
Nitab4.5_0001418g0050.1	1025304177	XP_016500187.1	ureidoglycolate hydrolase-like [Nicotiana tabacum]	30.3462	3	491	53.4	5.86	0.916333	0.922333	0.884667	1.12467	1.14667	1.02233	1.22736	1.24322	1.15561
Nitab4.5_0000653g0110.1	1025351282	XP_016437429.1	electron transfer flavoprotein subunit alpha, mitochondrial-like [Nicotiana tabacum]	38.7006	3	354	37.1	8.07	0.973333	0.979667	1.03133	1.039	0.989333	0.986667	1.06747	1.00987	0.95669
Nitab4.5_0000185g0150.1	1025099986	XP_016458783.1	plasminogen activator inhibitor 1 RNA-binding protein-like isoform X1 [Nicotiana tabacum]	39.9464	3	373	40.1	5.59	0.98	0.986333	1.09433	1.053	0.950333	0.887	1.07449	0.963501	0.810539
Nitab4.5_0000102g0270.1	1025316960	XP_016503349.1	pumilio homolog 2-like isoform X1 [Nicotiana tabacum]	9.16581	4	971	106.1	6.39	1.032	1.03867	1.056	0.956	0.962667	0.969333	0.926357	0.926829	0.917929
Nitab4.5_0006552g0030.1	1025259461	XP_016490735.1	LOW QUALITY PROTEIN: WD-40 repeat-containing protein MSI4-like [Nicotiana tabacum]	22.8106	9	491	54.4	6.32	0.938667	0.944667	1.00667	1.08167	1.064	0.965667	1.15234	1.12632	0.959272
Nitab4.5_0000706g0130.1	1025046632	XP_016446555.1	T-complex protein 1 subunit alpha [Nicotiana tabacum]	40.1835	21	545	59.1	6.49	1.049	1.05567	0.994333	0.978333	0.962	1.00167	0.932634	0.911272	1.00738
Nitab4.5_0000271g0170.1	1025176856	XP_016471845.1	transcription factor Pur-alpha 1-like isoform X2 [Nicotiana tabacum]	42.4138	1	290	31.7	5.57	1.00033	1.00667	1.03233	1.022	0.992333	0.95	1.02166	0.985762	0.920245
Nitab4.5_0000751g0170.1	1025059260	XP_016449133.1	stearoyl-[acyl-carrier-protein] 9-desaturase, chloroplastic [Nicotiana tabacum]	20.3562	1	393	44.8	6.48	0.847	0.852333	0.799667	1.12167	1.11233	1.29833	1.32428	1.30504	1.62359
Nitab4.5_0000780g0010.1	1025324715	XP_016504730.1	peroxidase 3-like [Nicotiana tabacum]	48.3283	4	329	35.7	8	1.062	1.06867	1.16367	0.901333	0.916667	0.857	0.848713	0.857767	0.736465
Nitab4.5_0000339g0010.1	1025275150	XP_016494029.1	AAA-ATPase At3g28580-like [Nicotiana tabacum]	6.4695	4	541	62.9	6.52	0.586	0.589667	0.684667	1.53867	1.35333	1.242	2.62571	2.29508	1.81402
Nitab4.5_0010189g0020.1	1025330693	XP_016506206.1	FAM10 family protein At4g22670-like [Nicotiana tabacum]	36.1179	2	407	44.1	5.1	1.119	1.126	1.09267	0.882	0.908667	0.847667	0.788204	0.806986	0.775778
Nitab4.5_0001118g0070.1	1025301124	XP_016505172.1	alpha-1,4-glucan-protein synthase [UDP-forming] 2-like [Nicotiana tabacum]	40.9471	2	359	41	6.13	0.963333	0.969333	0.938	1.04133	0.993	1.092	1.08097	1.02442	1.16418
Nitab4.5_0002885g0060.1	1025043759	XP_016445835.1	D-3-phosphoglycerate dehydrogenase 2, chloroplastic-like [Nicotiana tabacum]	32.2835	2	635	67	6.86	0.912	0.917667	0.906	1.13433	1.07467	1.02333	1.24379	1.17109	1.12951
Nitab4.5_0000009g0160.1	1025321866	XP_016504029.1	60S ribosomal protein L13-2 [Nicotiana tabacum]	50	1	206	23.5	11.15	1.03867	1.045	1.051	0.981333	0.946667	0.929333	0.944801	0.905901	0.884237
Nitab4.5_0000087g0210.1	1025188425	XP_016474572.1	40S ribosomal protein S30 [Nicotiana tabacum]	27.4194	2	62	6.9	12.03	1.04467	1.051	1.07333	0.659667	1.19067	0.993667	0.631461	1.13289	0.925776
Nitab4.5_0005065g0040.1	1025110475	XP_016461371.1	THO complex subunit 4D-like [Nicotiana tabacum]	22.5455	2	275	29.5	11.39	0.894667	0.9	0.958333	1.11567	1.09	1.02867	1.24702	1.21111	1.07339
Nitab4.5_0015741g0010.1	1025339061	XP_016507746.1	skin secretory protein xP2-like [Nicotiana tabacum]	41.6309	3	233	23.6	4.58	0.842	0.847	0.823667	1.19433	1.21067	1.11	1.41845	1.42936	1.34763
Nitab4.5_0000064g0110.1	1025098205	XP_016458349.1	acetolactate synthase small subunit 1, chloroplastic-like [Nicotiana tabacum]	25.8799	2	483	53.3	8.02	1.01933	1.02533	1.02367	0.998	0.991667	0.930333	0.979071	0.967165	0.908824
[truncated: 2,585 more rows]
